# Supplementary material for: Campylobacter jejuni bile exposure influences outer membrane vesicles protein content and bacterial interaction with epithelial cells
Source: Sci Rep. 2018 Nov 19;8:16996. doi: 10.1038/s41598-018-35409-0 (PMC6242867; doi:10.1038/s41598-018-35409-0)
Supplement: Supplementary file 2 — Dataset S1-S7 [file 41598_2018_35409_MOESM2_ESM.xlsx]

## Sheet: Information
	Campylobacter jejuni Bile Exposure Influences Outer Membrane Vesicles Protein Content and Bacterial Interaction with Epithelial Cells
	Nayyer Taheri1,2, AKM Firoj Mahmud1,2,3, Linda Sandblad1,2,3 , Maria Fällman1,2,3, Sun Nyunt Wai1,2,3, and Anna Fahlgren1,2,*
	1Department of Molecular Biology, Umeå University, Umea, Sweden
	2Umeå Centre for Microbial Research (UCMR), Umeå University, Umea, Sweden
	3The Laboratory for Molecular Infection Medicine Sweden (MIMS), Umeå University, Umea, Sweden
	* Correspondence: Dr. Anna Fahlgren, anna.fahlgren@umu.se

## Sheet: Table S1
Table S1. List of proteins detected in the OMVs isolated from C. jejuni 81-176 in response to ox-bile, identified by LC-ESI-MS/MS
NCBI accession	Protein name	Gene name	Unique peptides	Confidence score	Anova (p)	Fold change	Pi	MW (Da)	Highest mean condition
WP_002778629.1	Thioredoxin	trx	7	63.7394	0.446228	1.18855	4.54	11337	OMV-B
WP_002778842.1	Iron transporter	CJJ81176_1650	7	74.819	0.839749	1.05976	4.97	17513.8	OMV-B
WP_002779321.1	50S ribosomal protein L13	rplM	2	20.8809	1.11e-06	12.5613	9.91	16430.4	OMV-U
WP_002779452.1	50S ribosomal protein L11	rplK	1	12.353	0.0365627	2.07749	9.68	15079.7	OMV-U
WP_002779471.1	30S ribosomal protein S7	rpsG	3	20.9558	0.000347032	2.08377	10.03	17691.6	OMV-U
WP_002779987.1	50S ribosomal protein L3	rplC	5	36.1951	0.107452	1.6563	9.91	20722.8	OMV-U
WP_002780453.1	Glyceraldehyde-3-phosphate dehydrogenase	gapA	18	197.084	0.906641	1.14481	6.54	36301.7	OMV-B
WP_002781429.1	50S ribosomal protein L36	rpmJ	1	7.3028	0.358033	1.20665	10.75	4364.39	OMV-U
WP_002783526.1	Homoserine O-acetyltransferase (HAT)	metA	8	62.3232	0.103498	1.54408	8.79	34193.8	OMV-B
WP_002785535.1	50S ribosomal protein L18	rplR	1	13.5997	0.00100736	3.56082	10.67	13238.7	OMV-U
WP_002786346.1	Preprotein translocase, YajC subunit	yajC	3	23.5066	0.000173301	6.71701	8.76	10172.1	OMV-B
WP_002790076.1	Methyl-accepting chemotaxis protein	CJJ81176_1205	10	84.4109	0.412571	1.18904	5.27	51016.2	OMV-B
WP_002791636.1	50S ribosomal protein L4	rplD	1	6.7333	0.0037277	3.1673	9.73	22155.5	OMV-U
WP_002805290.1	Fagellar basal body rod modification protein FlgD	flgD	2	23.8551	0.101942	1.80621	4.3	31072.9	OMV-B
WP_002809107.1	Cpp47, hypothetical protein	cpp47	7	57.9366	0.0012825	12.1008	5.39	23836.6	OMV-B
WP_002812868.1	30S ribosomal protein S6	rpsF	4	38.7866	0.0354286	1.98159	9.16	14668.3	OMV-B
WP_002842869.1	Cpp33, hypothetical protein	cpp33	11	135.406	0.117073	2.21573	9.4	25631.9	OMV-U
WP_002851292.1	50S ribosomal protein L15	rplO	7	89.1646	0.0245924	1.92276	10.46	14027.3	OMV-U
WP_002851302.1	50S ribosomal protein L6	rplF	9	64.8699	0.24438	2.30555	9.76	19586.7	OMV-U
WP_002851335.1	Tungstate ABC transporter substrate-binding protein, putative	CJJ81176_1525	8	57.1741	0.804794	1.06342	9.18	28118.3	OMV-U
WP_002851353.1	30S ribosomal protein S8	rpsH	2	24.8452	0.0316572	8.79193	9.59	14733.2	OMV-U
WP_002851424.1	Protein Recombinase A (RecA)	recA	5	35.4415	0.00424724	3.90121	5.21	37049.3	OMV-B
WP_002851453.1	50S ribosomal protein L5	rplE	3	24.624	0.0017998	2.19938	9.67	20213.8	OMV-U
WP_002851546.1	Bacterioferritin, putative, starvation-inducible DNA-binding protein	CJJ81176_1519	12	143.585	0.904173	1.18668	5.55	17204.8	OMV-U
WP_002851617.1	Peptidoglycan-associated lipoprotein Omp18	CJJ81176_0148	7	78.0309	0.148253	1.5834	6.31	17828.9	OMV-U
WP_002851715.1	Hypothetical protein	CJJ81176_0198	3	24.5331	0.0107482	2.19588	5.16	20033.2	OMV-B
WP_002851738.1	Hypothetical protein	CJJ81176_0149	36	433.071	0.456456	1.16832	8.82	33003.6	OMV-U
WP_002851763.1	Hypothetical protein	CJJ81176_0107	3	49.2755	0.0494741	1.74726	5.23	38792.3	OMV-U
WP_002851847.1	Cytolethal distending toxin, subunit B	cdtB	6	50.2914	0.00676536	2.72586	6.58	27131.6	OMV-U
WP_002851967.1	Cytolethal distending toxin, subunit C	cdtC	6	67.8221	9.33e-05	2.98976	4.31	19139.9	OMV-U
WP_002852005.1	ATP synthase subunit beta	atpD	8	98.4774	0.260721	1.40253	4.97	50850.1	OMV-U
WP_002852021.1	Cytolethal distending toxin subunit A	cdtA	7	74.0479	0.00615129	2.51516	6.35	27605.4	OMV-U
WP_002852211.1	Acetolactate synthase, small subunit	ilvH	5	37.2627	0.115862	1.80323	6.75	17341.1	OMV-B
WP_002852227.1	RlpA-like lipoprotein	rlpA	7	59.8245	0.00383072	3.43529	9.36	28335.5	OMV-U
WP_002852246.1	5-hydroxyisourate hydrolase (HIU hydrolase)	CJJ81176_0738	8	72.4453	0.150153	1.4828	6.85	13727.5	OMV-U
WP_002852256.1	Non-heme ferritin	ftn	6	71.0835	0.0010885	7.87721	5.34	19486	OMV-B
WP_002852476.1	Oxidoreductase, short chain dehydrogenase/reductase family	CJJ81176_0828	7	71.1614	0.0653572	2.42339	6.76	28137	OMV-U
WP_002852579.1	30S ribosomal protein S15	rpsO	3	21.4962	0.00211604	2.49966	9.99	10226	OMV-U
WP_002852633.1	Phosphopantetheine adenylyltransferase	coaD	2	16.5164	0.0236141	7.44264	6.51	17815.9	OMV-B
WP_002852762.1	Cytochrome c553	cyf	10	98.0731	0.327409	1.27341	8.92	8934.32	OMV-U
WP_002852880.1	Ubiquinol-cytochrome c reductase iron-sulfur subunit	petA	1	6.482	0.000379135	4.65082	7.63	18116	OMV-B
WP_002852968.1	Inosine-5'-monophosphate dehydrogenase (IMP dehydrogenase)	guaB	7	59.7957	0.0211383	1.48199	7.15	52151.2	OMV-B
WP_002852972.1	Lipoprotein, putative	CJJ81176_1045	4	52.3586	0.981209	1.02313	5.53	16109.2	OMV-B
WP_002852998.1	Adenylosuccinate lyase, DnaJ domain protein	CJJ81176_1053	3	14.991	0.649818	1.0398	8.26	32464.2	OMV-B
WP_002853081.1	Rubrerythrin	rbr	3	22.3523	0.310491	1.24724	5.56	20972.9	OMV-U
WP_002853247.1	Hypothetical protein	CJJ81176_1732	3	30.8738	0.197944	1.46808	9.27	13075.4	OMV-B
WP_002853321.1	Hypothetical protein	CJJ81176_0974	19	190.761	0.0489907	1.9936	5.81	14076.8	OMV-U
WP_002853455.1	30S ribosomal protein S2	rpsB	2	9.1024	0.0034449	2.43549	5.67	30197.9	OMV-U
WP_002853705.1	Transcription termination factor Rho	rho	8	70.7138	0.088793	2.46308	6.66	48696.3	OMV-U
WP_002853792.1	Hypothetical protein	CJJ81176_1227	4	33.5718	0.0474139	1.69035	4.99	26710.5	OMV-U
WP_002853905.1	Branched-chain amino acid ABC transporter substrate-binding protein	CJJ81176_1037	6	54.2694	0.141323	2.13056	8.7	37988.3	OMV-U
WP_002854049.1	Uridylate kinase (UK)	pyrH	4	26.8348	0.000172394	4.71854	5.38	26031.1	OMV-B
WP_002854054.1	DNA polymerase	CJJ81176_0987	18	217.417	0.022524	2.21946	6.85	43431.2	OMV-U
WP_002854112.1	Acetyl-CoA carboxylase, biotin carboxylase subunit	accC-2	16	180.27	0.234733	1.67188	6.01	49147.5	OMV-U
WP_002854193.1	Fumarate reductase, flavoprotein subunit	frdA	23	212.242	0.0731201	2.23573	6.36	73788.4	OMV-U
WP_002854219.1	Antioxidant, AhpC/Tsa family	CJJ81176_0356	9	77.4531	6.13e-06	6.41912	5.66	21947.1	OMV-B
WP_002854230.1	Ferric uptake regulation protein	fur	5	50.7248	0.028965	1.58398	7.7	18054	OMV-B
WP_002854302.1	Succinate dehydrogenase iron-sulfur subunit	frdB	4	23.4257	0.417357	1.19844	5.37	27559	OMV-B
WP_002854344.1	GTP cyclohydrolase 1	folE	11	101.644	0.141117	1.31116	8.74	21830.3	OMV-U
WP_002854351.1	UPF0323 lipoprotein	CJJ81176_0395	5	42.4826	0.293991	1.79838	5.51	18205.8	OMV-U
WP_002854440.1	Aspartate ammonia-lyase (Aspartase)	aspA	10	87.1804	0.574022	1.05983	5.5	51751.4	OMV-B
WP_002854811.1	Chemotaxis protein MotB, putative, membrane protein	CJJ81176_0627	6	54.757	0.182647	1.43248	5.12	36457.4	OMV-U
WP_002854820.1	50S ribosomal protein L7/L12	rplL	3	39.3411	0.000775937	5.564	4.7	13016.9	OMV-B
WP_002854824.1	50S ribosomal protein L19	rplS	3	28.4931	0.0449475	1.94861	10.66	13700	OMV-U
WP_002854867.1	GatB/Yqey family protein	CJJ81176_0601	4	30.2272	0.957299	1.07119	5.47	17058.8	OMV-B
WP_002854928.1	50S ribosomal protein L1	rplA	13	108.713	0.0631707	1.68161	9.61	25047.1	OMV-U
WP_002854977.1	3-oxoacyl-[acyl-carrier-protein] synthase 2	fabF	13	126.126	0.00448125	2.02724	5.64	42670	OMV-B
WP_002854995.1	Glutamine synthetase	glnA	3	18.9183	0.0216058	10.67	5.53	53919.1	OMV-B
WP_002855091.1	3-oxoacyl-Acyl-carrier-protein) reductase	fabG	11	98.5446	0.0941929	1.85595	6.42	26473.4	OMV-B
WP_002855271.1	Elongation factor Tu (EF-Tu)	tuf	27	317.34	0.0165042	2.5749	5.11	43593.6	OMV-B
WP_002855278.1	Succinate--CoA ligase [ADP-forming] subunit alpha	sucD	9	67.0602	0.0104797	2.60506	7.65	30006.9	OMV-B
WP_002855302.1	Adenylosuccinate synthetase (AMPSase) (AdSS)	purA	8	52.0984	0.701647	1.09874	5.72	46093.9	OMV-U
WP_002855574.1	Competence protein ComEA, DUF655 domain-containing protein	comEA	5	39.509	0.0868673	2.49312	8.97	6777.86	OMV-B
WP_002855629.1	Flavodoxin	fldA	3	40.8671	0.938399	1.09395	3.89	17120.7	OMV-B
WP_002855723.1	50S ribosomal protein L22	rplV	1	5.3475	0.028009	2.28048	10.78	15751.6	OMV-B
WP_002855748.1	DNA-directed RNA polymerase subunit alpha	rpoA	15	118.071	0.552431	1.19971	4.98	37700.1	OMV-B
WP_002855861.1	Hypothetical protein	CJJ81176_1382	17	142.994	0.50468	1.18729	8.59	24890.3	OMV-U
WP_002855890.1	Methyl-accepting chemotaxis protein	CJJ81176_1128	12	117.915	0.0472014	2.51894	5.73	48302.4	OMV-U
WP_002856014.1	Fumarate hydratase class II (Fumarase C)	fumC	6	46.6874	0.153487	1.52769	6.12	50652.2	OMV-B
WP_002856032.1	Oxidoreductase, 2-nitropropane dioxygenase family	CJJ81176_1286	6	35.2714	0.0015829	2.69881	8.38	39449.4	OMV-B
WP_002856264.1	Deoxycytidine triphosphate deaminase	CJJ81176_1309	4	32.3744	0.342872	1.03203	5.93	20718.9	OMV-B
WP_002856411.1	ABC transporter substrate-binding protein	CJJ81176_1604	4	28.9568	0.0245083	2.92633	9.52	30136.4	OMV-B
WP_002856489.1	Enolase	eno	7	66.2064	0.287483	1.35079	4.85	44949	OMV-B
WP_002856501.1	Quinone-reactive Ni/Fe-hydrogenase small chain	hydA	9	64.6083	0.0548951	1.40224	5.85	39226.7	OMV-U
WP_002856539.1	Ribose-phosphate pyrophosphokinase	prsA	14	144.161	0.0232169	1.68975	7.69	33669.8	OMV-B
WP_002856712.1	Probable thiol peroxidase	tpx	8	116.789	0.00274583	1.91972	5.13	18428.3	OMV-B
WP_002856774.1	Peptidyl-prolyl cis-trans isomerase, major antigenic peptide PEB4	CJJ81176_0624	30	298.973	0.0295833	2.22839	9.09	28346.5	OMV-U
WP_002856914.1	Fructose-1,6-bisphosphatase	fbp	3	28.2753	0.265606	1.29786	5.79	31481	OMV-B
WP_002856915.1	Cysteine synthase A	cysK	12	116.388	0.227926	1.54345	5.36	27111.4	OMV-U
WP_002856927.1	Holliday junction branch migration protein RuvA	ruvA	2	16.7131	0.444471	1.0032	8.32	19905.3	OMV-B
WP_002856929.1	Hypothetical protein	CJJ81176_0729	11	83.3069	0.382493	1.69603	5.6	27739.8	OMV-U
WP_002856943.1	Major antigenic peptide PEB2	CJJ81176_0799	17	159.14	0.709039	1.04725	9.41	25619.8	OMV-U
WP_002856972.1	Histidine--tRNA ligase	hisS	12	87.4057	0.156243	2.0118	7.08	46967.3	OMV-U
WP_002857015.1	MetQ/NlpA family ABC transporter substrate-binding protein	CJJ81176_0792	3	23.3973	0.548394	1.51088	7.92	26681.8	OMV-B
WP_002857062.1	Aspartate aminotransferase	aspC	19	180.054	4.15e-05	3.7724	7.47	43212	OMV-B
WP_002857064.1	Ketol-acid reductoisomerase	ilvC	6	77.3333	0.0137249	2.2882	6.1	36924.5	OMV-B
WP_002857113.1	2-oxoglutarate:acceptor oxidoreductase, alpha subunit	oorA	11	83.8333	0.0561037	2.72213	5.85	40933.1	OMV-U
WP_002857128.1	Glutamate-1-semialdehyde 2,1-aminomutase	hemL	2	39.5926	0.000283715	4.69305	8.99	46061.3	OMV-B
WP_002857300.1	Hypothetical protein	CJJ81176_0187	12	96.6997	0.195405	1.52558	7.66	30502.2	OMV-U
WP_002857365.1	Chemotaxis protein CheV	cheV	15	125.984	0.755217	1.11236	4.92	35844.2	OMV-U
WP_002857440.1	Methyl-accepting chemotaxis protein	CJJ81176_0473	8	78.6635	0.161683	1.90224	5.5	40472.5	OMV-U
WP_002857444.1	Transaldolase	tal	4	24.0017	0.000615814	8.996	6.85	36861.4	OMV-B
WP_002857472.1	CvpA family protein	CJJ81176_0422	4	26.8585	0.0231429	2.06602	5.79	20714.4	OMV-U
WP_002857495.1	Cell shape-determining protein MreB	mreB	16	135.907	0.0310851	1.88169	5.28	37671	OMV-U
WP_002857553.1	DNA-binding response regulator	CJJ81176_0379	7	49.2839	0.191242	1.68715	5.28	25542.3	OMV-B
WP_002857583.1	Hypothetical protein	CJJ81176_0188	6	39.3361	0.177505	2.8368	5.12	35439.2	OMV-U
WP_002857587.1	Cytochrome c551 peroxidase	ccpA-2	48	476.525	0.386317	1.34295	8.21	34871.8	OMV-B
WP_002857612.1	YceI family member	CJJ81176_0443	17	152.132	0.092462	1.65408	7.98	18850.3	OMV-U
WP_002857751.1	Hypothetical protein	CJJ81176_0127	25	244.534	0.0757892	1.86759	5.39	47329.8	OMV-U
WP_002857753.1	Lipoprotein, putative	CJJ81176_0126	18	166.158	0.0425487	2.0743	8.09	20112.7	OMV-U
WP_002857765.1	Lipoprotein, putative	CJJ81176_0124	19	149.691	0.296403	1.57884	8.1	49298.2	OMV-U
WP_002857767.1	Lipoprotein, putative, DUF1425 domain-containing protein	CJJ81176_0125	1	20.9251	0.0384449	2.97867	9.48	11667.5	OMV-U
WP_002858047.1	Molecular chaperone GroEL	groEL	51	487.022	0.331091	1.48922	5.02	57970.6	OMV-B
WP_002858610.1	50S ribosomal protein L10	rplJ	5	37.6209	0.00035988	10.3732	8.91	17715.4	OMV-B
WP_002858739.1	Cation ABC transporter, periplasmic cation-binding protein	CJJ81176_0179	2	16.4271	0.0133601	2.06123	6.28	32295.8	OMV-B
WP_002859562.1	DNA-binding protein HU	hup	9	120.57	0.393163	1.19641	10.29	10274	OMV-B
WP_002859854.1	50S ribosomal protein L25	rplY	6	63.7123	0.00609531	2.44366	9.73	19451	OMV-U
WP_002860771.1	Peptidase, M16 family	CJJ81176_0826	10	148.92	0.545618	1.1726	7.61	48059.2	OMV-U
WP_002865902.1	Polar amino acid ABC transporter ATP-binding protein	pebC	2	11.3814	0.194762	1.41977	8.74	27214.7	OMV-U
WP_002865903.1	Amino acid ABC transporter, periplasmic amino acid-binding protein PEB1	pebA	13	119.992	0.590777	1.1366	7.93	25439.3	OMV-U
WP_002866730.1	TonB system transport protein ExbD, putative	CJJ81176_0145	3	22.0678	0.189131	1.42731	5.15	14561.9	OMV-U
WP_002866741.1	Outer membrane protein assembly factor BamA, OMP85 family	CJJ81176_0164	19	179.574	0.101323	1.83591	5.57	83167.9	OMV-U
WP_002867748.1	HAD-superfamily hydrolase, subfamily IIA	CJJ81176_0337	1	6.5471	0.0650424	1.87502	5.68	28835.6	OMV-B
WP_002867836.1	CjaC protein	cjaC	15	101.558	0.942569	1.05546	5.5	25669	OMV-B
WP_002867956.1	4-hydroxy-tetrahydrodipicolinate synthase (HTPA synthase)	dapA	10	100.831	0.12954	2.68544	6.02	32698.8	OMV-U
WP_002868750.1	Flagellar M-ring protein FliF	fliF	5	49.4685	0.00277067	1.81134	5.05	62617	OMV-B
WP_002868763.1	Translocation protein TolB, putative	tolB	31	310.934	0.104103	1.75655	7.92	42838.3	OMV-U
WP_002868764.1	Energry transducer TonB	CJJ81176_0146	6	46.7034	0.242459	1.28822	5.84	29209.1	OMV-U
WP_002868767.1	Hypothetical protein	CJJ81176_0128	10	100.455	0.466142	1.76326	8.96	41291.3	OMV-U
WP_002868787.1	Elongation factor G (EF-G)	fusA	26	247.737	0.699567	1.04386	5.07	76745.3	OMV-U
WP_002868799.1	Amino acid ABC transporter substrate-binding protein	CJJ81176_0836	7	93.8897	0.470048	1.71407	9.03	28862.6	OMV-U
WP_002868808.1	Oxidoreductase, short chain dehydrogenase/reductase family	CJJ81176_0850	9	71.4046	0.109634	2.12194	6.21	28005.2	OMV-U
WP_002868809.1	Ankyrin repeat protein	CJJ81176_0851	9	102.198	0.0383746	2.35542	5.38	44387.2	OMV-U
WP_002868810.1	Aconitate hydratase B	acnB	20	133.567	0.94137	1.04958	5.89	92685.2	OMV-B
WP_002868817.1	Molybdopterin molybdenumtransferase MoeA	CJJ81176_0873	3	22.2638	0.17139	1.33738	6.19	43413.4	OMV-B
WP_002868834.1	Hypothetical protein	CJJ81176_1600	7	58.3783	0.204957	1.32201	6.16	28716.5	OMV-U
WP_002868835.1	TonB-dependent heme receptor	chuA	37	387.735	0.00997267	2.07974	5.61	77495.1	OMV-U
WP_002868854.1	Serine endoprotease DegQ, serine protease Do	htrA	57	693.837	0.0461996	1.68958	8.97	51016	OMV-U
WP_002868857.1	Hypothetical protein	CJJ81176_1232	10	57.1955	0.112621	1.46678	9.19	92145.8	OMV-B
WP_002868868.1	Hypothetical protein	CJJ81176_1657	1	6.2344	0.228177	1.31988	5.92	16280	OMV-B
WP_002868876.1	NlpC/P60 family protein	nlpC	2	18.8468	0.013343	2.30091	10.32	17286.1	OMV-U
WP_002868898.1	Hypothetical protein	CJJ81176_0620	6	41.9681	0.478612	1.12216	5.33	16431.4	OMV-U
WP_002868905.1	Hypothetical protein	CJJ81176_0638	10	90.5102	0.0575767	2.56029	9.59	42560.1	OMV-U
WP_002868919.1	Hypothetical protein	CJJ81176_0376	6	58.6253	0.437	1.17292	9.08	31108.9	OMV-U
WP_002868921.1	RND efflux system, outer membrane lipoprotein CmeC	cmeC	19	184.227	0.0288917	1.89567	5.07	53053.3	OMV-U
WP_002868923.1	RND efflux system, membrane fusion protein CmeA	cmeA	5	42.0365	0.0218898	3.54658	7.92	37289.2	OMV-B
WP_002868960.1	Hypothetical protein	CJJ81176_0968	2	10.4411	0.231701	1.33171	5.04	27955.8	OMV-U
WP_002868967.1	Gamma-glutamyltransferase	ggt	21	240.838	0.0172476	2.08067	7.16	60330.5	OMV-U
WP_002868993.1	Homoserine O-acetyltransferase	metX	21	243.644	2.2e-06	6.93024	5.96	46723.9	OMV-B
WP_002869045.1	Methionine adenosyltransferase	metK	6	56.8221	0.566829	1.07357	5.45	44231.3	OMV-B
WP_002869087.1	Nickel-dependent hydrogenase large subunit	hydB	29	243.113	0.119824	1.6702	6.26	63577.5	OMV-U
WP_002869124.1	Outer membrane liproprotein MapA	mapA	7	79.574	0.0465221	1.81289	8.56	21699.8	OMV-U
WP_002869130.1	Adenylosuccinate lyase (ASL)	purB-2	21	222.348	0.559869	1.38428	8.17	51323.8	OMV-U
WP_002869141.1	Putative methyltransferase	CJJ81176_1419	12	122.567	0.021982	2.18521	6.26	29592.7	OMV-B
WP_002869157.1	CjaA protein	cjaA	13	130.314	0.448267	1.10195	5.38	29040	OMV-B
WP_002869162.1	Leucyl aminopeptidase	CJJ81176_0936	15	144.56	1.07e-05	4.09085	8.69	53710.2	OMV-B
WP_002869179.1	Periplasmic nitrate reductase	napA	50	540.272	0.673248	1.09223	8.71	101752	OMV-U
WP_002869183.1	Sugar ABC transporter substrate-binding protein	kpsD	18	163.71	0.515065	1.16138	8.56	57977.1	OMV-U
WP_002869196.1	Flagellar hook-associated protein FlgK	CJJ81176_1459	18	118.099	0.255248	1.36618	4.73	67142.1	OMV-U
WP_002869199.1	Pyruvate-flavodoxin oxidoreductase	CJJ81176_1469	14	86.254	0.0950008	1.8516	6.01	131394	OMV-U
WP_002869202.1	Fibronectin-binding protein	cadF	20	184.688	0.0495701	2.07628	5.63	34199.8	OMV-U
WP_002869207.1	Methyl-accepting chemotaxis protein	CJJ81176_1498	9	123.126	0.0357273	1.96492	5.02	77211.1	OMV-U
WP_002869237.1	Oxidoreductase, putative	CJJ81176_0439	21	158.598	0.113745	1.66202	8.76	63658.8	OMV-U
WP_002869285.1	Citrate synthase	gltA	26	293.426	0.000138156	10.4765	6.47	47998	OMV-B
WP_002869292.1	50S ribosomal protein L2	rplB	4	34.6549	0.292986	1.24423	10.36	30448.4	OMV-U
WP_002869305.1	Flagellar hook-associated protein 2 (HAP2)	fliD	14	176.761	0.0845895	1.72499	4.85	69758.3	OMV-U
WP_002869309.1	2-oxoglutarate:acceptor oxidoreductase, beta subunit	oorB	8	49.6291	0.00407127	2.77658	7.99	31207.6	OMV-B
WP_002869310.1	Succinate--CoA ligase [ADP-forming] subunit beta	sucC	17	154.416	0.0167834	2.09828	5.61	41742.2	OMV-B
WP_002869314.1	Chaperone protein HtpG (Heat shock protein HtpG)	htpG	19	152.113	0.0286143	2.11528	5.09	69624.4	OMV-U
WP_002869315.1	Hypothetical protein	CJJ81176_0543	6	34.0538	0.127229	1.96895	5.31	42340.1	OMV-U
WP_002869317.1	Carboxyl-terminal protease	ctpA	22	189.248	0.0195974	1.86778	8.23	48949.2	OMV-U
WP_002869334.1	Nucleotide phosphoribosyltransferase, putative	CJJ81176_1373	4	26.7406	0.831004	1.00231	5.25	17016.8	OMV-U
WP_002869354.1	Aspartate--tRNA (Asp/Asn) ligase	aspS	14	126.802	0.357098	1.51856	5.5	66079.7	OMV-U
WP_002869372.1	Chaperone protein DnaK (HSP70)	dnaK	10	97.6854	0.0276534	1.82743	4.97	67444.5	OMV-B
WP_002869381.1	UDP-glucose 4-epimerase GalE	galE	14	133.207	0.182272	1.76712	5.72	36745.9	OMV-U
WP_002869424.1	Arylsulfate sulfotransferase, degenerate	CJJ81176_0882	28	259.334	0.634019	1.06958	6.74	66697	OMV-U
WP_002871921.1	Biotin sulfoxide reductase	CJJ81176_0291	58	639.508	0.0759224	1.6063	8.52	93301.6	OMV-B
WP_002871986.1	Phosphoglycerate kinase	pgk	3	21.6216	0.0265163	2.13731	6.06	43619.5	OMV-B
WP_002880964.1	Endolytic transglycosylase MltG	CJJ81176_0554	3	15.2499	0.680835	1.00359	9.5	41629.5	OMV-B
WP_002882286.1	Cysteine desulfurase, putative	CJJ81176_0265	7	55.5147	0.000948391	3.25165	5.83	43102.2	OMV-B
WP_002886243.1	Major antigenic peptide PEB3	CJJ81176_0315	23	252.787	0.0644744	1.55994	9.35	25411.9	OMV-U
WP_002902800.1	DUF342 domain-containing protein	CJJ81176_0821	1	8.0587	0.0622384	1.87833	7.15	70797.3	OMV-B
WP_004297946.1	Thiol:disulfide interchange protein DsbA/DsbL	CJJ81176_0883	8	74.8527	0.741354	1.20297	6.58	22128	OMV-U
WP_009881324.1	DNA polymerase III subunit beta	dnaN	20	183.19	0.121336	3.2755	5.62	40965.1	OMV-U
WP_009881803.1	Methyl-accepting chemotaxis protein	CJJ81176_0180	8	158.612	0.0797736	1.85019	4.97	72362.2	OMV-U
WP_009881850.1	Iron ABC transporter, periplasmic iron-binding protein	CJJ81176_0211	20	242.604	0.0393332	1.77244	8.39	35555.4	OMV-U
WP_009881977.1	Putative cytochrome C-type haem-binding periplasmic protein	CJJ81176_0292	16	124.42	0.257295	1.40318	9.5	22041.7	OMV-U
WP_009882002.1	3-methyl-2-oxobutanoate hydroxymethyltransferase	panB	8	61.1859	0.0129076	2.10472	6.09	30176	OMV-B
WP_009882115.1	2-dehydro-3-deoxyphosphooctonate aldolase	kdsA	8	95.6028	0.283289	1.5327	6.84	29726.2	OMV-U
WP_009882139.1	Serine hydroxymethyltransferase (SHMT)	glyA	15	99.7699	0.244648	1.57665	6.06	45838.6	OMV-U
WP_009882143.1	Hypothetical protein	CJJ81176_0428	10	96.0499	0.0884406	1.59553	5.75	30762.6	OMV-U
WP_009882150.1	Lipoprotein, putative	CJJ81176_0430	20	192.737	0.49715	1.18636	5.02	31299.8	OMV-U
WP_009882162.1	Hypothetical protein	CJJ81176_0441	3	41.1736	0.241897	1.42382	4.9	26833	OMV-U
WP_009882286.1	DUF2860 domain-containing protein	CJJ81176_0586	8	95.9534	0.932617	1.08888	5.12	32846.3	OMV-U
WP_009882368.1	Acetate kinase	ackA	14	128.398	0.105852	2.82524	6.08	43994.5	OMV-U
WP_009882434.1	Hypothetical protein	CJJ81176_0797	14	104.581	0.364483	1.2069	9.07	39346.6	OMV-U
WP_009882608.1	Surface-exposed lipoprotein	jlpA	9	83.9929	0.357655	1.42336	4.8	42214.6	OMV-U
WP_009882621.1	Hypothetical protein	CJJ81176_1016	23	243.773	0.0915281	1.57561	8.91	18503.2	OMV-U
WP_009882648.1	Branched-chain amino acid ABC transporter substrate-binding protein	CJJ81176_1038	11	96.7752	0.420956	1.26002	8.24	37979.5	OMV-U
WP_009882781.1	Hypothetical protein	CJJ81176_1185	24	259.4	0.0652065	1.95929	5.75	50460.4	OMV-U
WP_009882807.1	Ubiquinol--cytochrome c reductase, cytochrome c1 subunit	petC	3	16.3821	0.00100927	7.55499	5.85	41573.7	OMV-B
WP_009882848.1	Major outer membrane protein	porA	77	774.882	0.118938	1.70028	4.62	43609	OMV-U
WP_009882858.1	Tyrosine--tRNA ligase	tyrS	7	71.3482	0.00540831	2.0265	6.31	45376.1	OMV-B
WP_009882865.1	Hypothetical protein	CJJ81176_1306	5	36.1446	0.0323081	1.63246	9.22	29172.2	OMV-U
WP_009883169.1	Flagellar hook protein FlgE	flgE	32	304.051	0.139446	1.48822	5.14	89446.5	OMV-U
WP_010790823.1	Cell division protein FtsA	ftsA	6	37.3279	0.183004	1.5954	5.12	50508.5	OMV-U
WP_011117549.1	VirB9, hypothetical protein	virB9	7	38.705	0.0071636	1.46848	8.28	38587.6	OMV-U
WP_011117555.1	DUF1738 domain-containing protein, conserved hypothetical protein	Cjp08	13	113.506	0.326827	1.90148	9.24	33335.8	OMV-B
WP_011117560.1	Single-stranded DNA-binding protein (SSB)	ssb	7	51.0145	0.852932	1.03371	4.88	17446.4	OMV-U
WP_011117573.1	Hypothetical protein	Cjp27	9	90.099	0.035438	1.78315	9.01	24787.2	OMV-U
WP_011117589.1	Hypothetical protein	Cjp48	6	78.7658	0.0228605	2.02546	8.85	15019.4	OMV-U
WP_011187234.1	Cpp23, hypothetical protein	CJJ81176_pTet0018	4	36.974	0.733061	1.07016	7.67	7474.24	OMV-U
WP_011812681.1	Type II asparaginase	ansA	2	12.839	0.0318859	1.58677	7.22	34875.1	OMV-B
WP_011812730.1	Restriction endonuclease	CJJ81176_0713	6	40.4381	0.0786496	1.86781	6.76	147689	OMV-U
WP_011812778.1	N-acetylmuramoyl-L-alanine amidase	CJJ81176_1285	31	256.861	0.0147268	1.8571	9.46	74594	OMV-U
WP_011812788.1	Flagellin B	flaB	11	827.557	0.917772	1.03969	5.54	59732.4	OMV-B
WP_011812789.1	Flagellin A	flaA	8	1115.64	0.789118	1.09238	5.61	59543.1	OMV-B
WP_011812805.1	Oxidoreductase, putative	CJJ81176_1508	6	32.7507	0.120709	1.64276	7.17	56663.4	OMV-U
WP_024088040.1	SAM-dependent methyltransferase	CJJ81176_1418	3	22.4427	0.0958618	2.46221	7.63	30280.4	OMV-B
WP_030123215.1	TonB-dependent receptor	CJJ81176_0471	25	202.822	0.0562335	1.92449	6.74	79205	OMV-U
WP_079254183.1	Phosphate acetyltransferase	pta	11	95.6139	0.166644	1.95924	6.26	57547.4	OMV-U
WP_079254186.1	Nitrate reductase cytochrome c-type subunit	napB	5	43.2865	0.612387	1.12055	5.7	16902.9	OMV-U
WP_079254193.1	Ferrous iron transporter A	CJJ81176_1295	32	379.018	0.145429	1.68166	5.48	43213.5	OMV-U
WP_079254195.1	Formate dehydrogenase, alpha subunit, selenocysteine-containing	fdhA	13	105.191	0.00192447	1.74185	6.09	83163	OMV-B
YP_063448.1	Cpp3, hypothetical protein	---	10	81.1889	0.0740506	2.1811	5.72	22127.2	OMV-U

## Sheet: Table S2
Table S2. Hierarchical cluster of the relative protein abundance profiles of OMV biological samples isolated from C. jejuni 81-176 in response to ox-bile, identified by LC-ESI-MS/MS
NCBI accession	Protein name	Gene name	Unique peptides	Confidence score	Anova (p)	Fold change	Pi	MW (Da)	Highest mean condition
WP_002851421.1	UTP--glucose-1-phosphate uridylyltransferase	galU	2	12.4407	6.6e-09	Infinity	5.03	30522.2	OMV-B
WP_002868630.1	Hypothetical protein	CJJ81176_1104	1	7.418	3.19e-06	Infinity	4.87	13863.5	OMV-B
WP_009881984.1	Chemotaxis protein CheA	cheA	6	42.1418	2.4e-06	49.2066	4.88	85221.4	OMV-B
WP_002856483.1	ADP-L-glycero-D-manno-heptose-6-epimerase	waaD	3	30.9242	0.000211361	57.1358	5.94	36065.1	OMV-B
WP_009881974.1	Methyl-accepting chemotaxis protein	CJJ81176_0289	3	99.6696	0.0012709	25.4122	4.94	72831.4	OMV-B
WP_002825273.1	Co-chaperone GroES	groES	1	12.0756	0.0114206	9.08076	5.38	9458.03	OMV-B
WP_009882121.1	Serine--tRNA ligase	serS	6	70.5467	0.0111963	11.8265	5.63	46530.1	OMV-B
WP_002869335.1	VacJ family lipoprotein	CJJ81176_1374	1	5.4299	0.0298532	6.88816	5.23	24189.3	OMV-B
WP_002854831.1	Acyl carrier protein (ACP)	acpP	2	19.4935	0.0553712	13.9981	4.04	8597.84	OMV-B
WP_002868801.1	UDP-N-acetylglucosamine pyrophosphorylase	glmU	2	20.8212	0.000537322	67.3748	6.3	47995.4	OMV-B
WP_002868762.1	Peptidyl-prolyl cis-trans isomerase	slyD	5	37.2827	0.00404706	14.6635	4.81	20326.6	OMV-B
WP_002779428.1	30S ribosomal protein S5	rpsE	3	16.4	0.0170681	7.43965	9.95	15796.4	OMV-U
WP_002822505.1	Conserved domain protein	CJJ81176_1184	1	10.7148	0.08816	3.90207	8.09	5743.57	OMV-U
WP_002856927.1	Holliday junction branch migration protein RuvA	ruvA	2	16.7131	0.444471	1.0032	8.32	19905.3	OMV-B
WP_002851731.1	50S ribosomal protein L20	rplT	1	12.1857	0.000382596	4.38363	11.55	13801.4	OMV-U
WP_024088040.1	SAM-dependent methyltransferase	CJJ81176_1418	3	22.4427	0.0958618	2.46221	7.63	30280.4	OMV-B
WP_002856264.1	Deoxycytidine triphosphate deaminase	CJJ81176_1309	4	32.3744	0.342872	1.03203	5.93	20718.9	OMV-B
WP_002856914.1	Fructose-1,6-bisphosphatase	fbp	3	28.2753	0.265606	1.29786	5.79	31481	OMV-B
WP_002852880.1	Ubiquinol-cytochrome c reductase iron-sulfur subunit	petA	1	6.482	0.000379135	4.65082	7.63	18116	OMV-B
WP_002851306.1	Cbb3-type cytochrome c oxidase subunit	ccoP	2	11.0177	0.00411859	4.05044	5.04	31161.6	OMV-B
WP_002851566.1	50S ribosomal protein L29	rpmC	1	5.8407	0.000144262	111.601	10.06	7033.49	OMV-U
WP_002853455.1	30S ribosomal protein S2	rpsB	2	9.1024	0.0034449	2.43549	5.67	30197.9	OMV-U
WP_002868876.1	NlpC/P60 family protein	nlpC	2	18.8468	0.013343	2.30091	10.32	17286.1	OMV-U
WP_002779471.1	30S ribosomal protein S7	rpsG	3	20.9558	0.000347032	2.08377	10.03	17691.6	OMV-U
WP_002851353.1	30S ribosomal protein S8	rpsH	2	24.8452	0.0316572	8.79193	9.59	14733.2	OMV-U
WP_002779321.1	50S ribosomal protein L13	rplM	2	20.8809	1.11e-06	12.5613	9.91	16430.4	OMV-U
WP_002859854.1	50S ribosomal protein L25	rplY	6	63.7123	0.00609531	2.44366	9.73	19451	OMV-U
WP_002852227.1	RlpA-like lipoprotein	rlpA	7	59.8245	0.00383072	3.43529	9.36	28335.5	OMV-U
WP_002855890.1	Methyl-accepting chemotaxis protein	CJJ81176_1128	12	117.915	0.0472014	2.51894	5.73	48302.4	OMV-U
WP_002857472.1	CvpA family protein	CJJ81176_0422	4	26.8585	0.0231429	2.06602	5.79	20714.4	OMV-U
WP_002852579.1	30S ribosomal protein S15	rpsO	3	21.4962	0.00211604	2.49966	9.99	10226	OMV-U
WP_002852021.1	Cytolethal distending toxin subunit A	cdtA	7	74.0479	0.00615129	2.51516	6.35	27605.4	OMV-U
WP_002851453.1	50S ribosomal protein L5	rplE	3	24.624	0.0017998	2.19938	9.67	20213.8	OMV-U
WP_002854054.1	DNA polymerase	CJJ81176_0987	18	217.417	0.022524	2.21946	6.85	43431.2	OMV-U
WP_011117589.1	Hypothetical protein	Cjp48	6	78.7658	0.0228605	2.02546	8.85	15019.4	OMV-U
WP_002851847.1	Cytolethal distending toxin, subunit B	cdtB	6	50.2914	0.00676536	2.72586	6.58	27131.6	OMV-U
WP_002851967.1	Cytolethal distending toxin, subunit C	cdtC	6	67.8221	9.33e-05	2.98976	4.31	19139.9	OMV-U
WP_002869202.1	Fibronectin-binding protein	cadF	20	184.688	0.0495701	2.07628	5.63	34199.8	OMV-U
WP_002856774.1	Peptidyl-prolyl cis-trans isomerase, major antigenic peptide PEB4	CJJ81176_0624	30	298.973	0.0295833	2.22839	9.09	28346.5	OMV-U
WP_002857753.1	Lipoprotein, putative	CJJ81176_0126	18	166.158	0.0425487	2.0743	8.09	20112.7	OMV-U
WP_002868967.1	Gamma-glutamyltransferase	ggt	21	240.838	0.0172476	2.08067	7.16	60330.5	OMV-U
WP_002868809.1	Ankyrin repeat protein	CJJ81176_0851	9	102.198	0.0383746	2.35542	5.38	44387.2	OMV-U
WP_002868835.1	TonB-dependent heme receptor	chuA	37	387.735	0.00997267	2.07974	5.61	77495.1	OMV-U
WP_002869314.1	Chaperone protein HtpG (Heat shock protein HtpG)	htpG	19	152.113	0.0286143	2.11528	5.09	69624.4	OMV-U
WP_002857767.1	Lipoprotein, putative, DUF1425 domain-containing protein	CJJ81176_0125	1	20.9251	0.0384449	2.97867	9.48	11667.5	OMV-U
WP_004297946.1	Thiol:disulfide interchange protein DsbA/DsbL	CJJ81176_0883	8	74.8527	0.741354	1.20297	6.58	22128	OMV-U
WP_002854351.1	UPF0323 lipoprotein	CJJ81176_0395	5	42.4826	0.293991	1.79838	5.51	18205.8	OMV-U
WP_002854867.1	GatB/Yqey family protein	CJJ81176_0601	4	30.2272	0.957299	1.07119	5.47	17058.8	OMV-B
WP_002855574.1	Competence protein ComEA, DUF655 domain-containing protein	comEA	5	39.509	0.0868673	2.49312	8.97	6777.86	OMV-B
WP_002869372.1	Chaperone protein DnaK (HSP70)	dnaK	10	97.6854	0.0276534	1.82743	4.97	67444.5	OMV-B
WP_002790076.1	Methyl-accepting chemotaxis protein	CJJ81176_1205	10	84.4109	0.412571	1.18904	5.27	51016.2	OMV-B
WP_002867836.1	CjaC protein	cjaC	15	101.558	0.942569	1.05546	5.5	25669	OMV-B
WP_002868898.1	Hypothetical protein	CJJ81176_0620	6	41.9681	0.478612	1.12216	5.33	16431.4	OMV-U
WP_002854344.1	GTP cyclohydrolase 1	folE	11	101.644	0.141117	1.31116	8.74	21830.3	OMV-U
WP_002868919.1	Hypothetical protein	CJJ81176_0376	6	58.6253	0.437	1.17292	9.08	31108.9	OMV-U
WP_002865902.1	Polar amino acid ABC transporter ATP-binding protein	pebC	2	11.3814	0.194762	1.41977	8.74	27214.7	OMV-U
WP_002854811.1	Chemotaxis protein MotB, putative, membrane protein	CJJ81176_0627	6	54.757	0.182647	1.43248	5.12	36457.4	OMV-U
WP_009882286.1	DUF2860 domain-containing protein	CJJ81176_0586	8	95.9534	0.932617	1.08888	5.12	32846.3	OMV-U
WP_002781429.1	50S ribosomal protein L36	rpmJ	1	7.3028	0.358033	1.20665	10.75	4364.39	OMV-U
WP_002852968.1	Inosine-5'-monophosphate dehydrogenase (IMP dehydrogenase)	guaB	7	59.7957	0.0211383	1.48199	7.15	52151.2	OMV-B
WP_002791636.1	50S ribosomal protein L4	rplD	1	6.7333	0.0037277	3.1673	9.73	22155.5	OMV-U
WP_002855629.1	Flavodoxin	fldA	3	40.8671	0.938399	1.09395	3.89	17120.7	OMV-B
WP_002868810.1	Aconitate hydratase B	acnB	20	133.567	0.94137	1.04958	5.89	92685.2	OMV-B
WP_002853081.1	Rubrerythrin	rbr	3	22.3523	0.310491	1.24724	5.56	20972.9	OMV-U
WP_002868817.1	Molybdopterin molybdenumtransferase MoeA	CJJ81176_0873	3	22.2638	0.17139	1.33738	6.19	43413.4	OMV-B
WP_002851335.1	Tungstate ABC transporter substrate-binding protein, putative	CJJ81176_1525	8	57.1741	0.804794	1.06342	9.18	28118.3	OMV-U
WP_002852972.1	Lipoprotein, putative	CJJ81176_1045	4	52.3586	0.981209	1.02313	5.53	16109.2	OMV-B
WP_002855302.1	Adenylosuccinate synthetase (AMPSase) (AdSS)	purA	8	52.0984	0.701647	1.09874	5.72	46093.9	OMV-U
WP_011812681.1	Type II asparaginase	ansA	2	12.839	0.0318859	1.58677	7.22	34875.1	OMV-B
WP_079254195.1	Formate dehydrogenase, alpha subunit, selenocysteine-containing	fdhA	13	105.191	0.00192447	1.74185	6.09	83163	OMV-B
WP_002868868.1	Hypothetical protein	CJJ81176_1657	1	6.2344	0.228177	1.31988	5.92	16280	OMV-B
WP_002778629.1	Thioredoxin	trx	7	63.7394	0.446228	1.18855	4.54	11337	OMV-B
WP_002853247.1	Hypothetical protein	CJJ81176_1732	3	30.8738	0.197944	1.46808	9.27	13075.4	OMV-B
WP_002867748.1	HAD-superfamily hydrolase, subfamily IIA	CJJ81176_0337	1	6.5471	0.0650424	1.87502	5.68	28835.6	OMV-B
WP_002857015.1	MetQ/NlpA family ABC transporter substrate-binding protein	CJJ81176_0792	3	23.3973	0.548394	1.51088	7.92	26681.8	OMV-B
WP_002855723.1	50S ribosomal protein L22	rplV	1	5.3475	0.028009	2.28048	10.78	15751.6	OMV-B
WP_002805290.1	Fagellar basal body rod modification protein FlgD	flgD	2	23.8551	0.101942	1.80621	4.3	31072.9	OMV-B
WP_002852211.1	Acetolactate synthase, small subunit	ilvH	5	37.2627	0.115862	1.80323	6.75	17341.1	OMV-B
WP_002868750.1	Flagellar M-ring protein FliF	fliF	5	49.4685	0.00277067	1.81134	5.05	62617	OMV-B
WP_002868857.1	Hypothetical protein	CJJ81176_1232	10	57.1955	0.112621	1.46678	9.19	92145.8	OMV-B
WP_002854824.1	50S ribosomal protein L19	rplS	3	28.4931	0.0449475	1.94861	10.66	13700	OMV-U
WP_002866730.1	TonB system transport protein ExbD, putative	CJJ81176_0145	3	22.0678	0.189131	1.42731	5.15	14561.9	OMV-U
WP_002880964.1	Endolytic transglycosylase MltG	CJJ81176_0554	3	15.2499	0.680835	1.00359	9.5	41629.5	OMV-B
WP_002785535.1	50S ribosomal protein L18	rplR	1	13.5997	0.00100736	3.56082	10.67	13238.7	OMV-U
WP_002868764.1	Energry transducer TonB	CJJ81176_0146	6	46.7034	0.242459	1.28822	5.84	29209.1	OMV-U
WP_002869334.1	Nucleotide phosphoribosyltransferase, putative	CJJ81176_1373	4	26.7406	0.831004	1.00231	5.25	17016.8	OMV-U
WP_009882865.1	Hypothetical protein	CJJ81176_1306	5	36.1446	0.0323081	1.63246	9.22	29172.2	OMV-U
WP_002851763.1	Hypothetical protein	CJJ81176_0107	3	49.2755	0.0494741	1.74726	5.23	38792.3	OMV-U
WP_011117549.1	VirB9, hypothetical protein	virB9	7	38.705	0.0071636	1.46848	8.28	38587.6	OMV-U
WP_002868854.1	Serine endoprotease DegQ, serine protease Do	htrA	57	693.837	0.0461996	1.68958	8.97	51016	OMV-U
WP_002869305.1	Flagellar hook-associated protein 2 (HAP2)	fliD	14	176.761	0.0845895	1.72499	4.85	69758.3	OMV-U
WP_002857612.1	YceI family member	CJJ81176_0443	17	152.132	0.092462	1.65408	7.98	18850.3	OMV-U
WP_002851617.1	Peptidoglycan-associated lipoprotein Omp18	CJJ81176_0148	7	78.0309	0.148253	1.5834	6.31	17828.9	OMV-U
WP_002853321.1	Hypothetical protein	CJJ81176_0974	19	190.761	0.0489907	1.9936	5.81	14076.8	OMV-U
WP_009881850.1	Iron ABC transporter, periplasmic iron-binding protein	CJJ81176_0211	20	242.604	0.0393332	1.77244	8.39	35555.4	OMV-U
WP_002779452.1	50S ribosomal protein L11	rplK	1	12.353	0.0365627	2.07749	9.68	15079.7	OMV-U
WP_009881977.1	Putative cytochrome C-type haem-binding periplasmic protein	CJJ81176_0292	16	124.42	0.257295	1.40318	9.5	22041.7	OMV-U
WP_002868763.1	Translocation protein TolB, putative	tolB	31	310.934	0.104103	1.75655	7.92	42838.3	OMV-U
WP_002869179.1	Periplasmic nitrate reductase	napA	50	540.272	0.673248	1.09223	8.71	101752	OMV-U
WP_002852005.1	ATP synthase subunit beta	atpD	8	98.4774	0.260721	1.40253	4.97	50850.1	OMV-U
WP_002779987.1	50S ribosomal protein L3	rplC	5	36.1951	0.107452	1.6563	9.91	20722.8	OMV-U
WP_009882781.1	Hypothetical protein	CJJ81176_1185	24	259.4	0.0652065	1.95929	5.75	50460.4	OMV-U
WP_002851738.1	Hypothetical protein	CJJ81176_0149	36	433.071	0.456456	1.16832	8.82	33003.6	OMV-U
WP_009882621.1	Hypothetical protein	CJJ81176_1016	23	243.773	0.0915281	1.57561	8.91	18503.2	OMV-U
WP_002886243.1	Major antigenic peptide PEB3	CJJ81176_0315	23	252.787	0.0644744	1.55994	9.35	25411.9	OMV-U
WP_002851546.1	Bacterioferritin, putative, starvation-inducible DNA-binding protein	CJJ81176_1519	12	143.585	0.904173	1.18668	5.55	17204.8	OMV-U
WP_002858047.1	Molecular chaperone GroEL	groEL	51	487.022	0.331091	1.48922	5.02	57970.6	OMV-B
WP_002853905.1	Branched-chain amino acid ABC transporter substrate-binding protein	CJJ81176_1037	6	54.2694	0.141323	2.13056	8.7	37988.3	OMV-U
WP_002854193.1	Fumarate reductase, flavoprotein subunit	frdA	23	212.242	0.0731201	2.23573	6.36	73788.4	OMV-U
WP_002869130.1	Adenylosuccinate lyase (ASL)	purB-2	21	222.348	0.559869	1.38428	8.17	51323.8	OMV-U
WP_030123215.1	TonB-dependent receptor	CJJ81176_0471	25	202.822	0.0562335	1.92449	6.74	79205	OMV-U
WP_079254183.1	Phosphate acetyltransferase	pta	11	95.6139	0.166644	1.95924	6.26	57547.4	OMV-U
YP_063448.1	Cpp3, hypothetical protein	---	10	81.1889	0.0740506	2.1811	5.72	22127.2	OMV-U
WP_002854928.1	50S ribosomal protein L1	rplA	13	108.713	0.0631707	1.68161	9.61	25047.1	OMV-U
WP_002865903.1	Amino acid ABC transporter, periplasmic amino acid-binding protein PEB1	pebA	13	119.992	0.590777	1.1366	7.93	25439.3	OMV-U
WP_002852246.1	5-hydroxyisourate hydrolase (HIU hydrolase)	CJJ81176_0738	8	72.4453	0.150153	1.4828	6.85	13727.5	OMV-U
WP_011812778.1	N-acetylmuramoyl-L-alanine amidase	CJJ81176_1285	31	256.861	0.0147268	1.8571	9.46	74594	OMV-U
WP_002868921.1	RND efflux system, outer membrane lipoprotein CmeC	cmeC	19	184.227	0.0288917	1.89567	5.07	53053.3	OMV-U
WP_002856929.1	Hypothetical protein	CJJ81176_0729	11	83.3069	0.382493	1.69603	5.6	27739.8	OMV-U
WP_002869381.1	UDP-glucose 4-epimerase GalE	galE	14	133.207	0.182272	1.76712	5.72	36745.9	OMV-U
WP_002842869.1	Cpp33, hypothetical protein	cpp33	11	135.406	0.117073	2.21573	9.4	25631.9	OMV-U
WP_009882648.1	Branched-chain amino acid ABC transporter substrate-binding protein	CJJ81176_1038	11	96.7752	0.420956	1.26002	8.24	37979.5	OMV-U
WP_011812730.1	Restriction endonuclease	CJJ81176_0713	6	40.4381	0.0786496	1.86781	6.76	147689	OMV-U
WP_009881803.1	Methyl-accepting chemotaxis protein	CJJ81176_0180	8	158.612	0.0797736	1.85019	4.97	72362.2	OMV-U
WP_002866741.1	Outer membrane protein assembly factor BamA, OMP85 family	CJJ81176_0164	19	179.574	0.101323	1.83591	5.57	83167.9	OMV-U
WP_002857751.1	Hypothetical protein	CJJ81176_0127	25	244.534	0.0757892	1.86759	5.39	47329.8	OMV-U
WP_009882139.1	Serine hydroxymethyltransferase (SHMT)	glyA	15	99.7699	0.244648	1.57665	6.06	45838.6	OMV-U
WP_009882150.1	Lipoprotein, putative	CJJ81176_0430	20	192.737	0.49715	1.18636	5.02	31299.8	OMV-U
WP_011117573.1	Hypothetical protein	Cjp27	9	90.099	0.035438	1.78315	9.01	24787.2	OMV-U
WP_002871921.1	Biotin sulfoxide reductase	CJJ81176_0291	58	639.508	0.0759224	1.6063	8.52	93301.6	OMV-B
WP_002859562.1	DNA-binding protein HU	hup	9	120.57	0.393163	1.19641	10.29	10274	OMV-B
WP_011812788.1	Flagellin B	flaB	11	827.557	0.917772	1.03969	5.54	59732.4	OMV-B
WP_002780453.1	Glyceraldehyde-3-phosphate dehydrogenase	gapA	18	197.084	0.906641	1.14481	6.54	36301.7	OMV-B
WP_002868787.1	Elongation factor G (EF-G)	fusA	26	247.737	0.699567	1.04386	5.07	76745.3	OMV-U
WP_009881324.1	DNA polymerase III subunit beta	dnaN	20	183.19	0.121336	3.2755	5.62	40965.1	OMV-U
WP_002856489.1	Enolase	eno	7	66.2064	0.287483	1.35079	4.85	44949	OMV-B
WP_002869045.1	Methionine adenosyltransferase	metK	6	56.8221	0.566829	1.07357	5.45	44231.3	OMV-B
WP_002854302.1	Succinate dehydrogenase iron-sulfur subunit	frdB	4	23.4257	0.417357	1.19844	5.37	27559	OMV-B
WP_002854440.1	Aspartate ammonia-lyase (Aspartase)	aspA	10	87.1804	0.574022	1.05983	5.5	51751.4	OMV-B
WP_002856539.1	Ribose-phosphate pyrophosphokinase	prsA	14	144.161	0.0232169	1.68975	7.69	33669.8	OMV-B
WP_002856712.1	Probable thiol peroxidase	tpx	8	116.789	0.00274583	1.91972	5.13	18428.3	OMV-B
WP_002856014.1	Fumarate hydratase class II (Fumarase C)	fumC	6	46.6874	0.153487	1.52769	6.12	50652.2	OMV-B
WP_002854230.1	Ferric uptake regulation protein	fur	5	50.7248	0.028965	1.58398	7.7	18054	OMV-B
WP_002812868.1	30S ribosomal protein S6	rpsF	4	38.7866	0.0354286	1.98159	9.16	14668.3	OMV-B
WP_002783526.1	Homoserine O-acetyltransferase (HAT)	metA	8	62.3232	0.103498	1.54408	8.79	34193.8	OMV-B
WP_002857553.1	DNA-binding response regulator	CJJ81176_0379	7	49.2839	0.191242	1.68715	5.28	25542.3	OMV-B
WP_002855091.1	3-oxoacyl-Acyl-carrier-protein) reductase	fabG	11	98.5446	0.0941929	1.85595	6.42	26473.4	OMV-B
WP_011117555.1	DUF1738 domain-containing protein, conserved hypothetical protein	Cjp08	13	113.506	0.326827	1.90148	9.24	33335.8	OMV-B
WP_002855748.1	DNA-directed RNA polymerase subunit alpha	rpoA	15	118.071	0.552431	1.19971	4.98	37700.1	OMV-B
WP_002869157.1	CjaA protein	cjaA	13	130.314	0.448267	1.10195	5.38	29040	OMV-B
WP_002853705.1	Transcription termination factor Rho	rho	8	70.7138	0.088793	2.46308	6.66	48696.3	OMV-U
WP_002867956.1	4-hydroxy-tetrahydrodipicolinate synthase (HTPA synthase)	dapA	10	100.831	0.12954	2.68544	6.02	32698.8	OMV-U
WP_009882368.1	Acetate kinase	ackA	14	128.398	0.105852	2.82524	6.08	43994.5	OMV-U
WP_002869207.1	Methyl-accepting chemotaxis protein	CJJ81176_1498	9	123.126	0.0357273	1.96492	5.02	77211.1	OMV-U
WP_002869124.1	Outer membrane liproprotein MapA	mapA	7	79.574	0.0465221	1.81289	8.56	21699.8	OMV-U
WP_009882434.1	Hypothetical protein	CJJ81176_0797	14	104.581	0.364483	1.2069	9.07	39346.6	OMV-U
WP_002856501.1	Quinone-reactive Ni/Fe-hydrogenase small chain	hydA	9	64.6083	0.0548951	1.40224	5.85	39226.7	OMV-U
WP_002869292.1	50S ribosomal protein L2	rplB	4	34.6549	0.292986	1.24423	10.36	30448.4	OMV-U
WP_011117560.1	Single-stranded DNA-binding protein (SSB)	ssb	7	51.0145	0.852932	1.03371	4.88	17446.4	OMV-U
WP_002857113.1	2-oxoglutarate:acceptor oxidoreductase, alpha subunit	oorA	11	83.8333	0.0561037	2.72213	5.85	40933.1	OMV-U
WP_002868808.1	Oxidoreductase, short chain dehydrogenase/reductase family	CJJ81176_0850	9	71.4046	0.109634	2.12194	6.21	28005.2	OMV-U
WP_002854112.1	Acetyl-CoA carboxylase, biotin carboxylase subunit	accC-2	16	180.27	0.234733	1.67188	6.01	49147.5	OMV-U
WP_002851302.1	50S ribosomal protein L6	rplF	9	64.8699	0.24438	2.30555	9.76	19586.7	OMV-U
WP_002868799.1	Amino acid ABC transporter substrate-binding protein	CJJ81176_0836	7	93.8897	0.470048	1.71407	9.03	28862.6	OMV-U
WP_002856972.1	Histidine--tRNA ligase	hisS	12	87.4057	0.156243	2.0118	7.08	46967.3	OMV-U
WP_002869354.1	Aspartate--tRNA (Asp/Asn) ligase	aspS	14	126.802	0.357098	1.51856	5.5	66079.7	OMV-U
WP_009882608.1	Surface-exposed lipoprotein	jlpA	9	83.9929	0.357655	1.42336	4.8	42214.6	OMV-U
WP_002868905.1	Hypothetical protein	CJJ81176_0638	10	90.5102	0.0575767	2.56029	9.59	42560.1	OMV-U
WP_002857583.1	Hypothetical protein	CJJ81176_0188	6	39.3361	0.177505	2.8368	5.12	35439.2	OMV-U
WP_002868767.1	Hypothetical protein	CJJ81176_0128	10	100.455	0.466142	1.76326	8.96	41291.3	OMV-U
WP_009882115.1	2-dehydro-3-deoxyphosphooctonate aldolase	kdsA	8	95.6028	0.283289	1.5327	6.84	29726.2	OMV-U
WP_002902800.1	DUF342 domain-containing protein	CJJ81176_0821	1	8.0587	0.0622384	1.87833	7.15	70797.3	OMV-B
WP_002852998.1	Adenylosuccinate lyase, DnaJ domain protein	CJJ81176_1053	3	14.991	0.649818	1.0398	8.26	32464.2	OMV-B
WP_009882143.1	Hypothetical protein	CJJ81176_0428	10	96.0499	0.0884406	1.59553	5.75	30762.6	OMV-U
WP_009882162.1	Hypothetical protein	CJJ81176_0441	3	41.1736	0.241897	1.42382	4.9	26833	OMV-U
WP_002860771.1	Peptidase, M16 family	CJJ81176_0826	10	148.92	0.545618	1.1726	7.61	48059.2	OMV-U
WP_002855861.1	Hypothetical protein	CJJ81176_1382	17	142.994	0.50468	1.18729	8.59	24890.3	OMV-U
WP_079254186.1	Nitrate reductase cytochrome c-type subunit	napB	5	43.2865	0.612387	1.12055	5.7	16902.9	OMV-U
WP_002869087.1	Nickel-dependent hydrogenase large subunit	hydB	29	243.113	0.119824	1.6702	6.26	63577.5	OMV-U
WP_002869183.1	Sugar ABC transporter substrate-binding protein	kpsD	18	163.71	0.515065	1.16138	8.56	57977.1	OMV-U
WP_002869424.1	Arylsulfate sulfotransferase, degenerate	CJJ81176_0882	28	259.334	0.634019	1.06958	6.74	66697	OMV-U
WP_002852762.1	Cytochrome c553	cyf	10	98.0731	0.327409	1.27341	8.92	8934.32	OMV-U
WP_002857765.1	Lipoprotein, putative	CJJ81176_0124	19	149.691	0.296403	1.57884	8.1	49298.2	OMV-U
WP_002857365.1	Chemotaxis protein CheV	cheV	15	125.984	0.755217	1.11236	4.92	35844.2	OMV-U
WP_002778842.1	Iron transporter	CJJ81176_1650	7	74.819	0.839749	1.05976	4.97	17513.8	OMV-B
WP_011187234.1	Cpp23, hypothetical protein	CJJ81176_pTet0018	4	36.974	0.733061	1.07016	7.67	7474.24	OMV-U
WP_002868960.1	Hypothetical protein	CJJ81176_0968	2	10.4411	0.231701	1.33171	5.04	27955.8	OMV-U
WP_002868834.1	Hypothetical protein	CJJ81176_1600	7	58.3783	0.204957	1.32201	6.16	28716.5	OMV-U
WP_002852476.1	Oxidoreductase, short chain dehydrogenase/reductase family	CJJ81176_0828	7	71.1614	0.0653572	2.42339	6.76	28137	OMV-U
WP_009883169.1	Flagellar hook protein FlgE	flgE	32	304.051	0.139446	1.48822	5.14	89446.5	OMV-U
WP_002856915.1	Cysteine synthase A	cysK	12	116.388	0.227926	1.54345	5.36	27111.4	OMV-U
WP_002853792.1	Hypothetical protein	CJJ81176_1227	4	33.5718	0.0474139	1.69035	4.99	26710.5	OMV-U
WP_002857300.1	Hypothetical protein	CJJ81176_0187	12	96.6997	0.195405	1.52558	7.66	30502.2	OMV-U
WP_010790823.1	Cell division protein FtsA	ftsA	6	37.3279	0.183004	1.5954	5.12	50508.5	OMV-U
WP_002851292.1	50S ribosomal protein L15	rplO	7	89.1646	0.0245924	1.92276	10.46	14027.3	OMV-U
WP_002869317.1	Carboxyl-terminal protease	ctpA	22	189.248	0.0195974	1.86778	8.23	48949.2	OMV-U
WP_009882807.1	Ubiquinol--cytochrome c reductase, cytochrome c1 subunit	petC	3	16.3821	0.00100927	7.55499	5.85	41573.7	OMV-B
WP_002858610.1	50S ribosomal protein L10	rplJ	5	37.6209	0.00035988	10.3732	8.91	17715.4	OMV-B
WP_002851715.1	Hypothetical protein	CJJ81176_0198	3	24.5331	0.0107482	2.19588	5.16	20033.2	OMV-B
WP_002854049.1	Uridylate kinase (UK)	pyrH	4	26.8348	0.000172394	4.71854	5.38	26031.1	OMV-B
WP_002856032.1	Oxidoreductase, 2-nitropropane dioxygenase family	CJJ81176_1286	6	35.2714	0.0015829	2.69881	8.38	39449.4	OMV-B
WP_002858739.1	Cation ABC transporter, periplasmic cation-binding protein	CJJ81176_0179	2	16.4271	0.0133601	2.06123	6.28	32295.8	OMV-B
WP_002871986.1	Phosphoglycerate kinase	pgk	3	21.6216	0.0265163	2.13731	6.06	43619.5	OMV-B
WP_002852256.1	Non-heme ferritin	ftn	6	71.0835	0.0010885	7.87721	5.34	19486	OMV-B
WP_002854219.1	Antioxidant, AhpC/Tsa family	CJJ81176_0356	9	77.4531	6.13e-06	6.41912	5.66	21947.1	OMV-B
WP_009882002.1	3-methyl-2-oxobutanoate hydroxymethyltransferase	panB	8	61.1859	0.0129076	2.10472	6.09	30176	OMV-B
WP_002869285.1	Citrate synthase	gltA	26	293.426	0.000138156	10.4765	6.47	47998	OMV-B
WP_002868993.1	Homoserine O-acetyltransferase	metX	21	243.644	2.2e-06	6.93024	5.96	46723.9	OMV-B
WP_002869141.1	Putative methyltransferase	CJJ81176_1419	12	122.567	0.021982	2.18521	6.26	29592.7	OMV-B
WP_002855278.1	Succinate--CoA ligase [ADP-forming] subunit alpha	sucD	9	67.0602	0.0104797	2.60506	7.65	30006.9	OMV-B
WP_002869162.1	Leucyl aminopeptidase	CJJ81176_0936	15	144.56	1.07e-05	4.09085	8.69	53710.2	OMV-B
WP_002857062.1	Aspartate aminotransferase	aspC	19	180.054	4.15e-05	3.7724	7.47	43212	OMV-B
WP_002869310.1	Succinate--CoA ligase [ADP-forming] subunit beta	sucC	17	154.416	0.0167834	2.09828	5.61	41742.2	OMV-B
WP_002854977.1	3-oxoacyl-[acyl-carrier-protein] synthase 2	fabF	13	126.126	0.00448125	2.02724	5.64	42670	OMV-B
WP_002882286.1	Cysteine desulfurase, putative	CJJ81176_0265	7	55.5147	0.000948391	3.25165	5.83	43102.2	OMV-B
WP_002869309.1	2-oxoglutarate:acceptor oxidoreductase, beta subunit	oorB	8	49.6291	0.00407127	2.77658	7.99	31207.6	OMV-B
WP_002854820.1	50S ribosomal protein L7/L12	rplL	3	39.3411	0.000775937	5.564	4.7	13016.9	OMV-B
WP_002857444.1	Transaldolase	tal	4	24.0017	0.000615814	8.996	6.85	36861.4	OMV-B
WP_002809107.1	Cpp47, hypothetical protein	cpp47	7	57.9366	0.0012825	12.1008	5.39	23836.6	OMV-B
WP_002856411.1	ABC transporter substrate-binding protein	CJJ81176_1604	4	28.9568	0.0245083	2.92633	9.52	30136.4	OMV-B
WP_002852633.1	Phosphopantetheine adenylyltransferase	coaD	2	16.5164	0.0236141	7.44264	6.51	17815.9	OMV-B
WP_002857128.1	Glutamate-1-semialdehyde 2,1-aminomutase	hemL	2	39.5926	0.000283715	4.69305	8.99	46061.3	OMV-B
WP_002786346.1	Preprotein translocase, YajC subunit	yajC	3	23.5066	0.000173301	6.71701	8.76	10172.1	OMV-B
WP_002851424.1	Protein Recombinase A (RecA)	recA	5	35.4415	0.00424724	3.90121	5.21	37049.3	OMV-B
WP_002854995.1	Glutamine synthetase	glnA	3	18.9183	0.0216058	10.67	5.53	53919.1	OMV-B
WP_002855271.1	Elongation factor Tu (EF-Tu)	tuf	27	317.34	0.0165042	2.5749	5.11	43593.6	OMV-B
WP_002857064.1	Ketol-acid reductoisomerase	ilvC	6	77.3333	0.0137249	2.2882	6.1	36924.5	OMV-B
WP_009882848.1	Major outer membrane protein	porA	77	774.882	0.118938	1.70028	4.62	43609	OMV-U
WP_002869199.1	Pyruvate-flavodoxin oxidoreductase	CJJ81176_1469	14	86.254	0.0950008	1.8516	6.01	131394	OMV-U
WP_009882858.1	Tyrosine--tRNA ligase	tyrS	7	71.3482	0.00540831	2.0265	6.31	45376.1	OMV-B
WP_002868923.1	RND efflux system, membrane fusion protein CmeA	cmeA	5	42.0365	0.0218898	3.54658	7.92	37289.2	OMV-B
WP_002857587.1	Cytochrome c551 peroxidase	ccpA-2	48	476.525	0.386317	1.34295	8.21	34871.8	OMV-B
WP_079254193.1	Ferrous iron transporter A	CJJ81176_1295	32	379.018	0.145429	1.68166	5.48	43213.5	OMV-U
WP_002857495.1	Cell shape-determining protein MreB	mreB	16	135.907	0.0310851	1.88169	5.28	37671	OMV-U
WP_011812805.1	Oxidoreductase, putative	CJJ81176_1508	6	32.7507	0.120709	1.64276	7.17	56663.4	OMV-U
WP_002869315.1	Hypothetical protein	CJJ81176_0543	6	34.0538	0.127229	1.96895	5.31	42340.1	OMV-U
WP_002857440.1	Methyl-accepting chemotaxis protein	CJJ81176_0473	8	78.6635	0.161683	1.90224	5.5	40472.5	OMV-U
WP_002856943.1	Major antigenic peptide PEB2	CJJ81176_0799	17	159.14	0.709039	1.04725	9.41	25619.8	OMV-U
WP_002869196.1	Flagellar hook-associated protein FlgK	CJJ81176_1459	18	118.099	0.255248	1.36618	4.73	67142.1	OMV-U
WP_011812789.1	Flagellin A	flaA	8	1115.64	0.789118	1.09238	5.61	59543.1	OMV-B
WP_002869237.1	Oxidoreductase, putative	CJJ81176_0439	21	158.598	0.113745	1.66202	8.76	63658.8	OMV-U

## Sheet: Table S3
Table S3. List of differentially expressed proteins by ox-bile in the C. jejuni 81-176 OMVs, identified by LC-ESI-MS/MS
NCBI accession	Protein name	Gene name	Unique peptides	Confidence score	Anova (p)	Fold change	Pi	MW (Da)	Highest mean condition	Subcellular localization	COG description
WP_002809107.1	Cpp47, hypothetical protein	cpp47	7	57.9366	0.0012825	12.1008	5.39	23836.6	OMV-B	Cytoplasmic	Function unknown
WP_002854995.1	Glutamine synthetase	glnA	3	18.9183	0.0216058	10.67	5.53	53919.1	OMV-B	Cytoplasmic	Amino acid transport and metabolism
WP_002869285.1	Citrate synthase	gltA	26	293.426	0.000138156	10.4765	6.47	47998	OMV-B	Cytoplasmic	Energy production and conversion
WP_002858610.1	50S ribosomal protein L10	rplJ	5	37.6209	0.00035988	10.3732	8.91	17715.4	OMV-B	Cytoplasmic	Translation, ribosomal structure and biogenesis
WP_002857444.1	Transaldolase	tal	4	24.0017	0.000615814	8.996	6.85	36861.4	OMV-B	Cytoplasmic	Carbohydrate transport and metabolism
WP_002852256.1	Non-heme ferritin	ftn	6	71.0835	0.0010885	7.87721	5.34	19486	OMV-B	Cytoplasmic	Inorganic ion transport and metabolism
WP_009882807.1	Ubiquinol--cytochrome c reductase, cytochrome c1 subunit	petC	3	16.3821	0.00100927	7.55499	5.85	41573.7	OMV-B	Unknown	Energy production and conversion
WP_002852633.1	Phosphopantetheine adenylyltransferase	coaD	2	16.5164	0.0236141	7.44264	6.51	17815.9	OMV-B	Cytoplasmic	Coenzyme transport and metabolism
WP_002868993.1	Homoserine O-acetyltransferase	metX	21	243.644	2.2e-06	6.93024	5.96	46723.9	OMV-B	Cytoplasmic	Amino acid transport and metabolism
WP_002786346.1	Preprotein translocase, YajC subunit	yajC	3	23.5066	0.000173301	6.71701	8.76	10172.1	OMV-B	CytoplasmicMembrane	Intracellular trafficking, secretion, and vesicular transport
WP_002854219.1	Antioxidant, AhpC/Tsa family	CJJ81176_0356	9	77.4531	6.13e-06	6.41912	5.66	21947.1	OMV-B	Cytoplasmic	Posttranslational modification, protein turnover, chaperones
WP_002854820.1	50S ribosomal protein L7/L12	rplL	3	39.3411	0.000775937	5.564	4.7	13016.9	OMV-B	Unknown	Translation, ribosomal structure and biogenesis
WP_002854049.1	Uridylate kinase (UK)	pyrH	4	26.8348	0.000172394	4.71854	5.38	26031.1	OMV-B	Cytoplasmic	Nucleotide transport and metabolism
WP_002857128.1	Glutamate-1-semialdehyde 2,1-aminomutase	hemL	2	39.5926	0.000283715	4.69305	8.99	46061.3	OMV-B	Cytoplasmic	Coenzyme transport and metabolism
WP_002869162.1	Leucyl aminopeptidase	CJJ81176_0936	15	144.56	1.07e-05	4.09085	8.69	53710.2	OMV-B	Periplasmic	Amino acid transport and metabolism
WP_002851424.1	Protein Recombinase A (RecA)	recA	5	35.4415	0.00424724	3.90121	5.21	37049.3	OMV-B	Cytoplasmic	Replication, recombination and repair
WP_002857062.1	Aspartate aminotransferase	aspC	19	180.054	4.15e-05	3.7724	7.47	43212	OMV-B	Cytoplasmic	Amino acid transport and metabolism
WP_002868923.1	RND efflux system, membrane fusion protein CmeA	cmeA	5	42.0365	0.0218898	3.54658	7.92	37289.2	OMV-B	Unknown	Cell wall/membrane/envelope biogenesis
WP_002882286.1	Cysteine desulfurase, putative	CJJ81176_0265	7	55.5147	0.000948391	3.25165	5.83	43102.2	OMV-B	Cytoplasmic	Amino acid transport and metabolism
WP_002856411.1	ABC transporter substrate-binding protein	CJJ81176_1604	4	28.9568	0.0245083	2.92633	9.52	30136.4	OMV-B	Periplasmic	Inorganic ion transport and metabolism
WP_002869309.1	2-oxoglutarate:acceptor oxidoreductase, beta subunit	oorB	8	49.6291	0.00407127	2.77658	7.99	31207.6	OMV-B	Cytoplasmic	Energy production and conversion
WP_002856032.1	Oxidoreductase, 2-nitropropane dioxygenase family	CJJ81176_1286	6	35.2714	0.0015829	2.69881	8.38	39449.4	OMV-B	Cytoplasmic	General function prediction only
WP_002855278.1	Succinate--CoA ligase [ADP-forming] subunit alpha	sucD	9	67.0602	0.0104797	2.60506	7.65	30006.9	OMV-B	Cytoplasmic	Energy production and conversion
WP_002855271.1	Elongation factor Tu (EF-Tu)	tuf	27	317.34	0.0165042	2.5749	5.11	43593.6	OMV-B	Cytoplasmic	Translation, ribosomal structure and biogenesis
WP_002857064.1	Ketol-acid reductoisomerase	ilvC	6	77.3333	0.0137249	2.2882	6.1	36924.5	OMV-B	Cytoplasmic	Multiple classes
WP_002851715.1	Hypothetical protein	CJJ81176_0198	3	24.5331	0.0107482	2.19588	5.16	20033.2	OMV-B	Cytoplasmic	Function unknown
WP_002869141.1	Putative methyltransferase	CJJ81176_1419	12	122.567	0.021982	2.18521	6.26	29592.7	OMV-B	Cytoplasmic	Coenzyme transport and metabolism
WP_002871986.1	Phosphoglycerate kinase	pgk	3	21.6216	0.0265163	2.13731	6.06	43619.5	OMV-B	Cytoplasmic	Carbohydrate transport and metabolism
WP_009882002.1	3-methyl-2-oxobutanoate hydroxymethyltransferase	panB	8	61.1859	0.0129076	2.10472	6.09	30176	OMV-B	Cytoplasmic	Coenzyme transport and metabolism
WP_002869310.1	Succinate--CoA ligase [ADP-forming] subunit beta	sucC	17	154.416	0.0167834	2.09828	5.61	41742.2	OMV-B	Cytoplasmic	Energy production and conversion
WP_002858739.1	Cation ABC transporter, periplasmic cation-binding protein	CJJ81176_0179	2	16.4271	0.0133601	2.06123	6.28	32295.8	OMV-B	Periplasmic	Inorganic ion transport and metabolism
WP_002854977.1	3-oxoacyl-[acyl-carrier-protein] synthase 2	fabF	13	126.126	0.00448125	2.02724	5.64	42670	OMV-B	CytoplasmicMembrane	Multiple classes
WP_009882858.1	Tyrosine--tRNA ligase	tyrS	7	71.3482	0.00540831	2.0265	6.31	45376.1	OMV-B	Cytoplasmic	Translation, ribosomal structure and biogenesis
WP_002779321.1	50S ribosomal protein L13	rplM	2	20.8809	1.11e-06	-12.5613	9.91	16430.4	OMV-U	Unknown	Function unknown
WP_002851353.1	30S ribosomal protein S8	rpsH	2	24.8452	0.0316572	-8.79193	9.59	14733.2	OMV-U	Cytoplasmic	Translation, ribosomal structure and biogenesis
WP_002852227.1	RlpA-like lipoprotein	rlpA	7	59.8245	0.00383072	-3.43529	9.36	28335.5	OMV-U	Unknown	Function unknown
WP_002851967.1	Cytolethal distending toxin, subunit C	cdtC	6	67.8221	9.33e-05	-2.98976	4.31	19139.9	OMV-U	CytoplasmicMembrane	Function unknown
WP_002851847.1	Cytolethal distending toxin, subunit B	cdtB	6	50.2914	0.00676536	-2.72586	6.58	27131.6	OMV-U	Extracellular	Function unknown
WP_002855890.1	Methyl-accepting chemotaxis protein	CJJ81176_1128	12	117.915	0.0472014	-2.51894	5.73	48302.4	OMV-U	Unknown	Multiple classes
WP_002852021.1	Cytolethal distending toxin subunit A	cdtA	7	74.0479	0.00615129	-2.51516	6.35	27605.4	OMV-U	Unknown	Function unknown
WP_002852579.1	30S ribosomal protein S15	rpsO	3	21.4962	0.00211604	-2.49966	9.99	10226	OMV-U	Cytoplasmic	Translation, ribosomal structure and biogenesis
WP_002859854.1	50S ribosomal protein L25	rplY	6	63.7123	0.00609531	-2.44366	9.73	19451	OMV-U	Cytoplasmic	Translation, ribosomal structure and biogenesis
WP_002853455.1	30S ribosomal protein S2	rpsB	2	9.1024	0.0034449	-2.43549	5.67	30197.9	OMV-U	Cytoplasmic	Translation, ribosomal structure and biogenesis
WP_002868809.1	Ankyrin repeat protein	CJJ81176_0851	9	102.198	0.0383746	-2.35542	5.38	44387.2	OMV-U	Unknown	General function prediction only
WP_002868876.1	NlpC/P60 family protein	nlpC	2	18.8468	0.013343	-2.30091	10.32	17286.1	OMV-U	Unknown	Cell wall/membrane/envelope biogenesis
WP_002856774.1	Peptidyl-prolyl cis-trans isomerase, major antigenic peptide PEB4	CJJ81176_0624	30	298.973	0.0295833	-2.22839	9.09	28346.5	OMV-U	OuterMembrane	Posttranslational modification, protein turnover, chaperones
WP_002854054.1	DNA polymerase	CJJ81176_0987	18	217.417	0.022524	-2.21946	6.85	43431.2	OMV-U	Unknown	Function unknown
WP_002851453.1	50S ribosomal protein L5	rplE	3	24.624	0.0017998	-2.19938	9.67	20213.8	OMV-U	Cytoplasmic	Translation, ribosomal structure and biogenesis
WP_002869314.1	Chaperone protein HtpG (Heat shock protein HtpG)	htpG	19	152.113	0.0286143	-2.11528	5.09	69624.4	OMV-U	Cytoplasmic	Posttranslational modification, protein turnover, chaperones
WP_002779471.1	30S ribosomal protein S7	rpsG	3	20.9558	0.000347032	-2.08377	10.03	17691.6	OMV-U	Cytoplasmic	Function unknown
WP_002868967.1	Gamma-glutamyltransferase	ggt	21	240.838	0.0172476	-2.08067	7.16	60330.5	OMV-U	Periplasmic	Amino acid transport and metabolism
WP_002868835.1	TonB-dependent heme receptor	chuA	37	387.735	0.00997267	-2.07974	5.61	77495.1	OMV-U	OuterMembrane	Inorganic ion transport and metabolism
WP_002869202.1	Fibronectin-binding protein	cadF	20	184.688	0.0495701	-2.07628	5.63	34199.8	OMV-U	OuterMembrane	Cell wall/membrane/envelope biogenesis
WP_002857753.1	Lipoprotein, putative	CJJ81176_0126	18	166.158	0.0425487	-2.0743	8.09	20112.7	OMV-U	Unknown	General function prediction only
WP_002857472.1	CvpA family protein	CJJ81176_0422	4	26.8585	0.0231429	-2.06602	5.79	20714.4	OMV-U	CytoplasmicMembrane	General function prediction only
WP_011117589.1	Hypothetical protein	Cjp48	6	78.7658	0.0228605	-2.02546	8.85	15019.4	OMV-U	Unknown	Function unknown

## Sheet: Table S4
Table S4. List of proteins detected in C. jejuni 81-176 in response to ox-bile, identified by LC-ESI-MS/MS
NCBI accession	Protein name	Gene name	pvalue	log2FC	Pi	MW (Da)
WP_002777340.1	Methyl-accepting chemotaxis protein	CJJ81176_1204	0.709789	-0.0481487	7.72	19313
WP_002778629.1	Thioredoxin	trx	0.145098	-0.100089	4.54	11337
WP_002778820.1	50S ribosomal protein L21	rplU	0.289758	0.123049	10.04	11608.7
WP_002778842.1	Iron transporter	CJJ81176_1650	0.709398	0.139036	4.97	17513.8
WP_002779137.1	Endoribonuclease L-PSP, putative	CJJ81176_1390	0.786909	0.0378172	5.49	13224.1
WP_002779321.1	50S ribosomal protein L13	rplM	0.422384	-0.0578805	9.91	16430.4
WP_002779353.1	30S ribosomal protein S10	rpsJ	0.123977	0.227355	9.91	11672.7
WP_002779428.1	30S ribosomal protein S5	rpsE	0.611473	-0.0742888	9.95	15796.4
WP_002779438.1	50S ribosomal protein L14	rplN	0.140421	0.430864	10.28	13305.7
WP_002779441.1	50S ribosomal protein L16	rplP	0.996596	0.000260911	10.54	16375.3
WP_002779452.1	50S ribosomal protein L11	rplK	0.539296	0.0631403	9.68	15079.7
WP_002779471.1	30S ribosomal protein S7	rpsG	0.231429	0.0895296	10.03	17691.6
WP_002780453.1	Glyceraldehyde-3-phosphate dehydrogenase	gapA	0.0305309	-0.105158	6.54	36301.7
WP_002780456.1	Enoyl-[acyl-carrier-protein] reductase [NADH]	fabI	0.0284137	0.0600323	5.67	29836.3
WP_002780697.1	30S ribosomal protein S21	rpsU	0.0219308	-0.214244	10.83	8673.33
WP_002781436.1	Translation initiation factor IF-1	infA	0.390239	-0.0883829	8.79	8300.81
WP_002783526.1	Homoserine O-acetyltransferase (HAT)	metA	0.163908	0.166008	8.79	34193.8
WP_002784894.1	Flagellin modification protein, PseA, N-acetyl sugar amidotransferase	CJJ81176_1333	0.869518	-0.0325255	7.49	43716
WP_002785900.1	Hydrogenase accessory protein HypB	hypB	0.721333	-0.071857	5.99	27604.5
WP_002786346.1	Preprotein translocase, YajC subunit	yajC	0.783362	0.0424751	8.76	10172.1
WP_002787430.1	Disulfide bond formation protein, DsbB family	CJJ81176_0044	0.69377	-0.0803339	8.57	56769.5
WP_002790076.1	Methyl-accepting chemotaxis protein	CJJ81176_1205	0.581048	0.0146352	5.27	51016.2
WP_002799607.1	Translational GTPase TypA, GTP-binding protein TypA	typA	0.0244271	0.104711	5.23	66481.2
WP_002800974.1	50S ribosomal protein L27	rpmA	0.240374	0.17272	10.81	9284.65
WP_002803271.1	Formate dehydrogenase	CJJ81176_1504	0.97831	-0.00658047	8.94	20038.9
WP_002822502.1	Peptidyl-prolyl cis-trans isomerase (PPIase)	ppiB	0.211752	-0.113372	5.27	17723
WP_002822505.1	Conserved domain protein	CJJ81176_1184	0.0293747	-0.604865	8.09	5743.57
WP_002824979.1	Hypothetical protein	---	0.180342	0.463505	6.27	8773.25
WP_002825802.1	Ribosomal silencing factor RsfS	CJJ81176_1404	0.850698	-0.036822	4.86	12506.4
WP_002826355.1	Purine-binding chemotaxis protein CheW	cheW	0.262622	-0.165273	5.48	19516.6
WP_002831077.1	Glutathionylspermidine synthase family protein	CJJ81176_0396	0.318098	0.167859	4.55	44677.3
WP_002831611.1	Hypothetical protein	CJJ81176_1179	0.426607	-0.11432	6.07	10262.5
WP_002840050.1	Nitrogen fixation protein NifU	CJJ81176_0264	0.896574	-0.00557267	4.76	35490.4
WP_002842823.1	Molybdenum cofactor biosynthesis protein	mogA	0.100929	-0.179115	5.17	20068.3
WP_002851098.1	Transcription termination/antitermination protein NusG	nusG	0.0154523	-0.360134	6	20195.3
WP_002851156.1	Carbamoyl-phosphate synthase small chain	carA	0.0165707	0.413445	6.16	42094.9
WP_002851174.1	Formate dehydrogenase, cytochrome b subunit	fdhC	0.468395	-0.240561	9.26	35431.1
WP_002851187.1	Cytochrome c oxidase, cbb3-type, subunit II	ccoO	0.762872	-0.0340787	5.86	24949.4
WP_002851264.1	Formate dehydrogenase, iron-sulfur subunit	fdhB	0.724426	-0.0821722	5.99	23706.3
WP_002851269.1	Hypothetical protein	CJJ81176_1487	0.383799	0.0717916	5.05	22056.6
WP_002851275.1	NADH-quinone oxidoreductase subunit	nuoA	0.312946	-0.0627496	9.48	14576.6
WP_002851292.1	50S ribosomal protein L15	rplO	0.370796	0.204706	10.46	14027.3
WP_002851306.1	Cbb3-type cytochrome c oxidase subunit	ccoP	0.082468	-0.121974	5.04	31161.6
WP_002851332.1	50S ribosomal protein L17	rplQ	0.339742	-0.100212	11	13248.4
WP_002851353.1	30S ribosomal protein S8	rpsH	0.128248	0.218615	9.59	14733.2
WP_002851421.1	UTP--glucose-1-phosphate uridylyltransferase	galU	0.0368929	0.274927	5.03	30522.2
WP_002851424.1	Protein Recombinase A (RecA)	recA	0.808102	0.0367618	5.21	37049.3
WP_002851440.1	NADH-quinone oxidoreductase, G subunit	nuoG	0.824243	0.0240117	5.49	93359.2
WP_002851455.1	Oxidoreductase, zinc-binding dehydrogenase family	CJJ81176_1533	0.285957	-0.0740145	6.71	38961.8
WP_002851456.1	NADH-quinone oxidoreductase subunit I	nuoI	0.033436	-0.177312	8.64	24971.7
WP_002851459.1	30S ribosomal protein S9	rpsI	0.833026	-0.0141642	10.92	14136.5
WP_002851478.1	30S ribosomal protein S14	rpsN	0.000799689	-0.414616	10.61	6956.46
WP_002851509.1	30S ribosomal protein S19	rpsS	0.0718357	-0.150408	10.37	10453.3
WP_002851537.1	Tat domain protein	CJJ81176_1505	0.481961	-0.142197	9.4	4158.73
WP_002851546.1	Bacterioferritin, putative, starvation-inducible DNA-binding protein	CJJ81176_1519	0.901765	0.0148909	5.55	17204.8
WP_002851549.1	30S ribosomal protein S17	rpsQ	0.674505	-0.0555108	10.37	9549.39
WP_002851566.1	50S ribosomal protein L29	rpmC	0.76286	-0.0848467	10.06	7033.49
WP_002851603.1	50S ribosomal protein L31	rpmE	0.0449937	-0.249144	8.88	7476.68
WP_002851617.1	Peptidoglycan-associated lipoprotein Omp18	CJJ81176_0148	0.454922	-0.133382	6.31	17828.9
WP_002851662.1	Superoxide dismutase [Fe]	sodB	0.0918348	0.356683	5.83	24812.8
WP_002851681.1	F0F1 ATP synthase subunit B	CJJ81176_0138	0.739544	0.106754	8.86	19732.2
WP_002851710.1	Flagellar motor switch protein FliM	fliM	0.589241	0.0818586	4.87	40826.9
WP_002851715.1	Hypothetical protein	CJJ81176_0198	0.615628	0.122848	5.16	20033.2
WP_002851731.1	50S ribosomal protein L20	rplT	0.721445	-0.186869	11.55	13801.4
WP_002851738.1	Hypothetical protein	CJJ81176_0149	0.429816	-0.0524683	8.82	33003.6
WP_002851752.1	ATP synthase epsilon chain	atpC	0.247104	-0.0918584	4.85	13691.6
WP_002851758.1	Ribonucleoside-diphosphate reductase subunit beta	CJJ81176_0256	0.936923	-0.0072768	5.08	39647.8
WP_002851763.1	Hypothetical protein	CJJ81176_0107	0.964975	0.0115563	5.23	38792.3
WP_002851780.1	Protein-L-isoaspartate O-methyltransferase	pcm	0.242417	0.117207	5.8	23788.5
WP_002851896.1	Amidophosphoribosyltransferase	purF	0.301545	0.309155	6.08	49340.5
WP_002851907.1	L-lactate permease	lctP	0.239649	0.275525	8.48	60119.8
WP_002852005.1	ATP synthase subunit beta	atpD	0.325557	0.0662216	4.97	50850.1
WP_002852021.1	Cytolethal distending toxin subunit A	cdtA	0.864897	-0.0359032	6.35	27605.4
WP_002852071.1	Cell division protein FtsZ	ftsZ	0.474919	-0.167265	5.03	39277
WP_002852211.1	Acetolactate synthase, small subunit	ilvH	0.00783043	-0.208018	6.75	17341.1
WP_002852223.1	Membrane protein, putative	CJJ81176_0714	0.407345	0.151939	9.19	19116.8
WP_002852246.1	5-hydroxyisourate hydrolase (HIU hydrolase)	CJJ81176_0738	0.616868	-0.0567209	6.85	13727.5
WP_002852251.1	Hypothetical protein	CJJ81176_0726	0.599994	-0.0852813	4.95	20530.4
WP_002852256.1	Non-heme ferritin	ftn	0.151169	-0.0827801	5.34	19486
WP_002852274.1	30S ribosomal protein S16	rpsP	0.795504	-0.0708515	10.22	8678.14
WP_002852327.1	Hypothetical protein	CJJ81176_0704	0.209427	-0.315791	4.78	8890.08
WP_002852330.1	Response regulator/GGDEF domain protein	CJJ81176_0671	0.00410484	0.14391	4.85	46708.7
WP_002852476.1	Oxidoreductase, short chain dehydrogenase/reductase family	CJJ81176_0828	0.113275	-0.0846129	6.76	28137
WP_002852567.1	Phenylalanine--tRNA ligase alpha subunit	pheS	0.926824	0.0146004	5.43	37986.8
WP_002852579.1	30S ribosomal protein S15	rpsO	0.040146	-0.118427	9.99	10226
WP_002852633.1	Phosphopantetheine adenylyltransferase	coaD	0.804341	0.0425903	6.51	17815.9
WP_002852685.1	Lipoprotein	---	0.110737	-0.295072	7.66	19004.8
WP_002852762.1	Cytochrome c553	cyf	0.0840458	-0.219373	8.92	8934.32
WP_002852866.1	Twin-arginine translocase TatA/TatE family subunit	CJJ81176_1191	0.752871	-0.118842	6.56	8684.92
WP_002852880.1	Ubiquinol-cytochrome c reductase iron-sulfur subunit	petA	0.321334	-0.124443	7.63	18116
WP_002852900.1	Hypothetical protein	CJJ81176_1193	0.447995	0.0734115	3.77	61649.1
WP_002852961.1	Lipoprotein, putative, outer membrane protein assembly factor BamD	CJJ81176_1092	0.401729	0.262507	5.04	25526
WP_002852968.1	Inosine-5'-monophosphate dehydrogenase (IMP dehydrogenase)	guaB	0.5804	-0.0421802	7.15	52151.2
WP_002852972.1	Lipoprotein, putative	CJJ81176_1045	0.73751	0.0981891	5.53	16109.2
WP_002852982.1	Flagellar assembly factor FliW	CJJ81176_1093	0.143133	0.289709	4.37	14844.1
WP_002853032.1	30S ribosomal protein S18	rpsR	0.751687	0.0152142	9.81	10271.1
WP_002853034.1	Exodeoxyribonuclease 7 small subunit	CJJ81176_1077	0.00776055	-0.893853	4.71	6645.5
WP_002853081.1	Rubrerythrin	rbr	0.175122	-0.285176	5.56	20972.9
WP_002853105.1	Hypothetical protein	CJJ81176_0018	0.659581	0.0814793	9.17	23831.7
WP_002853168.1	DNA-binding response regulator	racR	0.0819506	-0.121174	6.45	25398.2
WP_002853196.1	DNA-binding response regulator	CJJ81176_1241	0.669002	-0.0669596	5.63	25477.4
WP_002853247.1	Hypothetical protein	CJJ81176_1732	0.191637	0.275571	9.27	13075.4
WP_002853261.1	Hydrolase, carbon-nitrogen family	CJJ81176_0971	0.724872	0.0829066	5.7	33729.5
WP_002853321.1	Hypothetical protein	CJJ81176_0974	0.141532	-0.104456	5.81	14076.8
WP_002853455.1	30S ribosomal protein S2	rpsB	0.867084	0.0782797	5.67	30197.9
WP_002853464.1	DNA-directed RNA polymerase subunit omega (RNAP omega subunit)	rpoZ	0.109716	-0.0823528	6.26	8317.57
WP_002853613.1	Methionine-R-sulfoxide reductase	msrB	0.726066	0.09401	6.81	13375.1
WP_002853635.1	Protein-export membrane protein SecF	secF	0.446431	0.156472	7.81	36126.1
WP_002853705.1	Transcription termination factor Rho	rho	0.0414034	-0.172985	6.66	48696.3
WP_002853751.1	Membrane protein, putative, degenerate	CJJ81176_0975	0.258471	-0.300502	5.37	58101.6
WP_002853752.1	Nitroreductase family protein	CJJ81176_1084	0.469054	-0.123943	8.83	23491.2
WP_002853792.1	Hypothetical protein [Campylobacter jejuni]	CJJ81176_1227	0.926736	-0.00623389	4.99	26710.5
WP_002853905.1	Branched-chain amino acid ABC transporter substrate-binding protein	CJJ81176_1037	0.104033	-0.204712	8.7	37988.3
WP_002854063.1	NADP-dependent malic enzyme, truncation	CJJ81176_1304	0.111687	-0.112318	5.78	43979
WP_002854125.1	Acyl carrier protein, putative	CJJ81176_1326	0.605919	-0.0590956	4.3	8768.08
WP_002854193.1	Fumarate reductase, flavoprotein subunit	frdA	0.0572246	-0.0549506	6.36	73788.4
WP_002854219.1	Antioxidant, AhpC/Tsa family	CJJ81176_0356	0.61288	-0.0384152	5.66	21947.1
WP_002854230.1	Ferric uptake regulation protein	fur	0.529009	-0.108037	7.7	18054
WP_002854239.1	HlyC/CorC family transporter	CJJ81176_0214	0.735403	0.0764494	5.14	48391.6
WP_002854278.1	6,7-dimethyl-8-ribityllumazine synthase (DMRL synthase)	ribH	0.176482	0.327168	6.42	16686.2
WP_002854302.1	Succinate dehydrogenase iron-sulfur subunit	frdB	0.680022	-0.0417069	5.37	27559
WP_002854333.1	Chemotaxis protein MotB, putative	motB	0.488706	-0.31184	7.62	27783.7
WP_002854344.1	GTP cyclohydrolase 1	folE	0.161223	-0.259363	8.74	21830.3
WP_002854351.1	UPF0323 lipoprotein	CJJ81176_0395	0.0834216	-0.173987	5.51	18205.8
WP_002854354.1	Ferredoxin, 4Fe-4S	CJJ81176_0355	0.715655	-0.0359019	4.03	9877.97
WP_002854440.1	Aspartate ammonia-lyase (Aspartase)	aspA	0.30683	-0.262293	5.5	51751.4
WP_002854522.1	SPFH domain / Band 7 family protein	CJJ81176_0295	0.170539	0.0733873	8.93	40229.9
WP_002854524.1	Hypothetical protein	CJJ81176_0374	0.431915	0.0976004	4.75	16278.7
WP_002854550.1	Aspartyl/glutamyl-tRNA (Asn/Gln) amidotransferase subunit C	gatC	0.423553	-0.134583	4.84	10717.4
WP_002854580.1	Flagellar assembly protein FliH, putative	fliH	0.946628	0.00489869	4.75	31210.9
WP_002854819.1	2-oxoglutarate:acceptor oxidoreductase, delta subunit	oorD	0.151472	-0.277109	6.87	11431.4
WP_002854820.1	50S ribosomal protein L7/L12	rplL	0.447397	-0.19095	4.7	13016.9
WP_002854835.1	DegT/DnrJ/EryC1/StrS aminotransferase family	CJJ81176_0533	0.232612	0.10045	5.69	39627.3
WP_002854867.1	GatB/Yqey family protein	CJJ81176_0601	0.249997	0.0563592	5.47	17058.8
WP_002854869.1	Argininosuccinate synthase	argG	0.320295	-0.0533354	5.76	45605.2
WP_002854883.1	Malate dehydrogenase	mdh	0.0697485	0.168158	5.44	33399.8
WP_002854907.1	Hypothetical protein	CJJ81176_0547	0.342015	0.137953	4.91	11865.6
WP_002854913.1	Signal recognition particle protein	ffh	0.558356	0.11463	9.24	48909.1
WP_002854928.1	50S ribosomal protein L1	rplA	0.58361	-0.0385455	9.61	25047.1
WP_002854935.1	Aspartokinase	CJJ81176_0610	0.937919	-0.00875132	5.47	42707.8
WP_002854950.1	Succinate dehydrogenase, iron-sulfur protein subunit	sdhB	0.820062	-0.0794264	6.2	35816.2
WP_002854966.1	Hypothetical protein	CJJ81176_0740	0.192642	-0.192971	9.13	12762.1
WP_002854974.1	50S ribosomal protein L28	rpmB	0.0307683	-0.151251	12.01	7195.47
WP_002854977.1	3-oxoacyl-[acyl-carrier-protein] synthase 2	fabF	0.612609	-0.0276099	5.64	42670
WP_002854995.1	Glutamine synthetase	glnA	0.889808	0.0201768	5.53	53919.1
WP_002855031.1	Inorganic pyrophosphatase	ppa	0.0354178	-0.0762517	4.79	19326.4
WP_002855091.1	3-oxoacyl-Acyl-carrier-protein) reductase	fabG	0.738143	-0.0251642	6.42	26473.4
WP_002855129.1	ATP-dependent protease subunit HslV	hslV	0.249033	-0.0986804	6.84	19534.4
WP_002855201.1	Hypothetical protein	CJJ81176_0474	0.518189	-0.100333	5.76	8458.6
WP_002855210.1	Elongation factor P (EF-P)	efp	0.217519	-0.157085	5.18	21098.2
WP_002855271.1	Elongation factor Tu (EF-Tu)	tuf	0.0193117	0.157722	5.11	43593.6
WP_002855278.1	Succinate--CoA ligase [ADP-forming] subunit alpha	sucD	0.290171	-0.0988732	7.65	30006.9
WP_002855347.1	Hypothetical protein	CJJ81176_1452	0.427503	0.153935	4.98	42279.5
WP_002855354.1	MmgE/PrpD family protein	CJJ81176_1394	0.373052	-0.0193874	5.89	49486.9
WP_002855396.1	Cystathionine beta-lyase	metC	0.799265	0.018844	6.28	43387.9
WP_002855427.1	Phosphoribosylformylglycinamidine cyclo-ligase	purM	0.316065	0.0697145	5.12	35609.3
WP_002855429.1	Flagellar protein FliL	fliL	0.788627	0.0302374	4.93	19879
WP_002855462.1	Glucose-6-phosphate isomerase (GPI)	pgi	0.218537	0.132042	6.36	46013.2
WP_002855629.1	Flavodoxin	fldA	0.481514	-0.114374	3.89	17120.7
WP_002855700.1	Thiamine biosynthesis protein ThiF	thiF	0.796169	-0.0281984	6.24	29640.1
WP_002855723.1	50S ribosomal protein L22	rplV	0.824742	-0.0694148	10.78	15751.6
WP_002855740.1	Protein translocase subunit SecD	secD	0.537914	-0.0583419	6.5	57211.3
WP_002855793.1	ABC transporter permease	CJJ81176_1292	0.396673	-0.151878	5.56	20719.9
WP_002855861.1	Hypothetical protein	CJJ81176_1382	0.184361	-0.103735	8.59	24890.3
WP_002855885.1	Glycolate oxidase, subunit GlcD	glcD	0.57018	-0.0555379	6.25	50649.4
WP_002855890.1	Methyl-accepting chemotaxis protein	CJJ81176_1128	0.54491	-0.0373428	5.73	48302.4
WP_002855898.1	L-serine ammonia-lyase	sdaA	0.657646	0.0551345	6.2	49547.2
WP_002855985.1	Histidinol dehydrogenase (HDH)	hisD	0.738531	-0.0202369	5.52	46402.3
WP_002856023.1	Cytochrome c biogenesis protein, CcmF/CycK/CcsA family	CJJ81176_1032	0.935425	-0.00665428	8.75	123353
WP_002856032.1	Oxidoreductase, 2-nitropropane dioxygenase family	CJJ81176_1286	0.826999	0.014223	8.38	39449.4
WP_002856133.1	Aspartyl/glutamyl-tRNA (Asn/Gln) amidotransferase subunit B	gatB	0.315634	0.232571	5.27	52887.6
WP_002856144.1	Elongation factor Ts (EF-Ts)	tsf	0.400186	-0.0667137	5.24	39537
WP_002856158.1	Hypothetical protein	CJJ81176_1608	0.361461	-0.0241774	6.63	28352.3
WP_002856169.1	Thioredoxin domain protein	CJJ81176_1124	0.0214177	-0.1858	4.95	20953.7
WP_002856180.1	Hypothetical protein	CJJ81176_1177	0.241016	-0.149999	4.04	6303.07
WP_002856266.1	Invasion antigen B	ciaB	0.343284	-0.157178	5.48	73126.9
WP_002856314.1	DNA-binding response regulator, putative	CJJ81176_1595	0.269259	0.321714	8.88	34238.6
WP_002856319.1	Glycine--tRNA ligase beta subunit	glyS	0.588279	0.0407582	5.63	76404.9
WP_002856393.1	Coproporphyrinogen-III oxidase	hemN	0.960372	0.0034135	6.09	52322
WP_002856406.1	Bifunctional protein PutA	CJJ81176_1495	0.854991	0.034463	6.04	132577
WP_002856483.1	ADP-L-glycero-D-manno-heptose-6-epimerase	waaD	0.265554	0.118178	5.94	36065.1
WP_002856489.1	Enolase	eno	0.0134496	0.0939928	4.85	44949
WP_002856501.1	Quinone-reactive Ni/Fe-hydrogenase small chain	hydA	0.184885	0.100567	5.85	39226.7
WP_002856546.1	Polysaccharide biosynthesis protein	wlaX	0.238116	-0.122454	5.03	30674
WP_002856595.1	Acetyl-CoA carboxylase, biotin carboxylase	accC-1	0.00962496	0.136787	6.39	54412.7
WP_002856614.1	Cytochrome b	petB	0.221967	0.169455	6.31	48110.3
WP_002856631.1	Serine transporter	sdaC	0.409289	0.142574	8.7	46160.1
WP_002856712.1	Probable thiol peroxidase	tpx	0.215579	-0.399189	5.13	18428.3
WP_002856768.1	Lipoprotein, NLPA family	CJJ81176_0791	0.760423	-0.0416908	8.51	26434.6
WP_002856774.1	Peptidyl-prolyl cis-trans isomerase, major antigenic peptide PEB4	CJJ81176_0624	0.387603	-0.0695309	9.09	28346.5
WP_002856841.1	Potassium-transporting ATPase subunit B	CJJ81176_0700	0.397964	0.316292	5.73	73597.6
WP_002856863.1	Hypothetical protein	CJJ81176_0915	0.645647	-0.0873234	8.21	35762.8
WP_002856866.1	2-oxoglutarate:acceptor oxidoreductase, gamma subunit	oorC	0.538889	-0.028688	5.67	20083.1
WP_002856929.1	Hypothetical protein	CJJ81176_0729	0.259749	-0.151098	5.6	27739.8
WP_002856937.1	Hypothetical protein	CJJ81176_0579	0.230986	0.203224	5.97	38878.8
WP_002856943.1	Major antigenic peptide PEB2	CJJ81176_0799	0.0690736	0.229315	9.41	25619.8
WP_002856979.1	Potassium-transporting ATPase subunit C	CJJ81176_0701	0.0727445	0.23834	7.77	22334.7
WP_002857015.1	MetQ/NlpA family ABC transporter substrate-binding protein	CJJ81176_0792	0.863068	-0.0363289	7.92	26681.8
WP_002857062.1	Aspartate aminotransferase	aspC	0.173505	-0.124579	7.47	43212
WP_002857086.1	Lipoprotein, NLPA family	CJJ81176_0793	0.315395	0.22276	6.16	26524.6
WP_002857113.1	2-oxoglutarate:acceptor oxidoreductase, alpha subunit	oorA	0.941972	0.00224969	5.85	40933.1
WP_002857162.1	Hypothetical protein	CJJ81176_0888	0.0180945	0.376036	4.38	9385.58
WP_002857192.1	HIT family protein	CJJ81176_0907	0.160497	-0.0660194	6.29	13855.2
WP_002857228.1	Thioredoxin reductase	trxB	0.701452	-0.0170071	5.6	33189.2
WP_002857284.1	Succinate dehydrogenase, C subunit	sdhC	0.547228	-0.12755	8.51	31379.5
WP_002857290.1	Hit family protein	CJJ81176_0520	0.929838	0.0150879	6.49	18546.2
WP_002857293.1	Hypothetical protein	CJJ81176_0387	0.0471325	-0.0873074	5.3	9971.28
WP_002857324.1	Aminotransferase, classes I and II	CJJ81176_0186	0.580863	0.09794	8.72	45438.2
WP_002857365.1	Chemotaxis protein CheV	cheV	0.775708	0.0179499	4.92	35844.2
WP_002857383.1	Succinate dehydrogenase, flavoprotein subunit	sdhA	0.763307	-0.0500686	6.21	63425.1
WP_002857427.1	Pyruvate kinase	pyk	0.348623	0.0422115	5.89	53784.6
WP_002857440.1	Methyl-accepting chemotaxis protein	CJJ81176_0473	0.134736	-0.109846	5.5	40472.5
WP_002857472.1	CvpA family protein	CJJ81176_0422	0.341106	-0.285267	5.79	20714.4
WP_002857493.1	Branched-chain amino acid aminotransferase	ilvE	0.232338	-0.101572	5.93	33843.8
WP_002857495.1	Cell shape-determining protein MreB	mreB	0.199054	0.12602	5.28	37671
WP_002857527.1	DNA-directed RNA polymerase subunit beta' (RNAP subunit beta')	rpoC	0.847319	-0.0083379	8.57	168858
WP_002857553.1	DNA-binding response regulator	CJJ81176_0379	0.597	0.0304144	5.28	25542.3
WP_002857555.1	Hypothetical protein	CJJ81176_0438	0.161519	0.120103	5.5	26923.4
WP_002857581.1	Carbamoyl-phosphate synthase large chain	carB	0.305798	-0.0722523	5.64	120740
WP_002857583.1	Hypothetical protein	CJJ81176_0188	0.495885	-0.0823319	5.12	35439.2
WP_002857587.1	Cytochrome c551 peroxidase	ccpA-2	0.12337	-0.271952	8.21	34871.8
WP_002857599.1	Lipoprotein, putative	CJJ81176_0419	0.315773	-0.141667	8.48	37355.1
WP_002857612.1	YceI family member	CJJ81176_0443	0.655308	-0.0369195	7.98	18850.3
WP_002857723.1	F0F1 ATP synthase subunit B'	CJJ81176_0137	0.176856	-0.259979	5.63	16362
WP_002857725.1	Anaerobic C4-dicarboxylate transporter	dcuA	0.306249	0.20525	8.44	46375.6
WP_002857727.1	(Fe-S)-binding protein	CJJ81176_0112	0.424616	0.142797	8.5	27926.4
WP_002857732.1	ATP synthase subunit alpha	atpA	0.00348204	0.227728	5.81	54802
WP_002857751.1	Hypothetical protein	CJJ81176_0127	0.441	-0.0911927	5.39	47329.8
WP_002857753.1	Lipoprotein, putative	CJJ81176_0126	0.05483	0.310277	8.09	20112.7
WP_002857765.1	Lipoprotein, putative	CJJ81176_0124	0.770906	-0.0451684	8.1	49298.2
WP_002857772.1	Lactate utilization protein C	CJJ81176_0110	0.355287	0.150063	7.06	24566.6
WP_002858047.1	Molecular chaperone GroEL	groEL	0.582989	-0.0787259	5.02	57970.6
WP_002858478.1	Transcription termination/antitermination protein NusA	nusA	0.278345	0.0730018	5.51	40671.6
WP_002858514.1	Hypothetical protein	CJJ81176_0723	0.256132	0.155778	4.44	26051.1
WP_002858609.1	Peptidase, putative	CJJ81176_0488	0.179893	-0.153346	8.09	46856.2
WP_002858694.1	Lysine--tRNA ligase	lysS	0.258105	-0.0731001	5.29	57845.6
WP_002858739.1	Cation ABC transporter, periplasmic cation-binding protein	CJJ81176_0179	0.730779	-0.0481232	6.28	32295.8
WP_002858746.1	Anthranilate synthase component I	trpE	0.401779	0.0980383	5.4	47664.9
WP_002859198.1	Delta-aminolevulinic acid dehydratase	hemB	0.275581	0.201939	5.45	36440.1
WP_002859438.1	Chemotaxis protein MotA, putative	CJJ81176_0359	0.207654	0.179467	5.21	28166.9
WP_002859498.1	Hypothetical protein	CJJ81176_0447	0.869136	-0.0164834	5.28	13247.6
WP_002859562.1	DNA-binding protein HU	hup	0.230473	-0.29596	10.29	10274
WP_002859649.1	Hypothetical protein	CJJ81176_1363	0.659435	0.102526	4.45	17612.2
WP_002859752.1	Flagellar motor switch protein FliN/FliY	fliY	0.345457	-0.146693	4.57	30117.5
WP_002860132.1	Ribonuclease J	CJJ81176_0004	0.500117	0.0541119	9	75454.4
WP_002860355.1	Capsular polysaccharide ABC transporter	kpsE	0.105994	0.123116	6.22	42512.2
WP_002860360.1	Glycosyltransferase family 8 protein	CJJ81176_1434	0.991286	0.00142883	8.89	47753.1
WP_002860361.1	Glycosyltransferase family 2 protein	CJJ81176_1433	0.483663	0.10451	8.79	59013.1
WP_002860363.1	Putative glycosyl transferase (Putative sugar transferase)	CJJ81176_1431	0.144516	0.250925	9.39	67318.9
WP_002860364.1	Putative nucleotide-sugar epimerase-dehydratase	CJJ81176_1430	0.0517418	0.2707	8.3	20798.8
WP_002860571.1	Iron-sulfur cluster binding protein	CJJ81176_0111	0.999862	-3.36304e-05	6.51	54206.3
WP_002860591.1	5'-methylthioadenosine/adenosylhomocysteine nucleosidase	mtnA	0.0818005	0.242074	5.05	25122.2
WP_002860771.1	Peptidase, M16 family	CJJ81176_0826	0.0394828	0.333847	7.61	48059.2
WP_002862279.1	PDZ domain-containing protein	CJJ81176_1634	0.0256324	0.226125	8.89	40464.5
WP_002865088.1	Adenylosuccinate lyase (ASL)	purB-1	0.48853	-0.0687542	5.92	50200.9
WP_002865312.1	Cytochrome b6	ccpA-1	0.20672	0.203155	5.36	32242.4
WP_002865902.1	Polar amino acid ABC transporter ATP-binding protein	pebC	0.243232	-0.145173	8.74	27214.7
WP_002866019.1	ABC transporter, ATP-binding protein	CJJ81176_0446	0.0221825	-0.718093	5.2	59706.4
WP_002866134.1	Chemotaxis protein CheY homolog	cheY	0.8636	-0.0241941	4.98	14436.7
WP_002866271.1	Biotin carboxyl carrier protein of acetyl-CoA carboxylase	accB	0.52391	-0.0579405	4.6	16347
WP_002866730.1	TonB system transport protein ExbD, putative	CJJ81176_0145	0.271784	-0.05705	5.15	14561.9
WP_002866741.1	Outer membrane protein assembly factor BamA, OMP85 family	CJJ81176_0164	0.381293	0.0326054	5.57	83167.9
WP_002866978.1	Glutamine ABC transporter ATP-binding protein	CJJ81176_0494	0.97159	-0.00550443	6.68	28190.1
WP_002867374.1	Lipoprotein, putative	CJJ81176_1222	0.591765	0.184657	4.85	18785.3
WP_002867748.1	HAD-superfamily hydrolase, subfamily IIA	CJJ81176_0337	0.153321	0.235893	5.68	28835.6
WP_002867836.1	CjaC protein	cjaC	0.441459	0.0692932	5.5	25669
WP_002867954.1	Cysteine--tRNA ligase	cysS	0.869112	0.0234977	5.74	53644.2
WP_002867955.1	Dihydroorotate dehydrogenase (quinone)	pyrD	0.32812	0.0791171	8.29	39080.3
WP_002867956.1	4-hydroxy-tetrahydrodipicolinate synthase (HTPA synthase)	dapA	0.170274	-0.169229	6.02	32698.8
WP_002868630.1	Hypothetical protein	CJJ81176_1104	0.890902	-0.017577	4.87	13863.5
WP_002868750.1	Flagellar M-ring protein	fliF	0.277276	-0.215291	5.05	62617
WP_002868752.1	Phosphoserine aminotransferase	serC	0.79755	-0.0899019	7.58	40466.3
WP_002868753.1	Endoribonuclease L-PSP family protein	CJJ81176_0349	0.571657	-0.0576873	4.98	13201.2
WP_002868760.1	Malonyl CoA-acyl carrier protein transacylase	fabD	0.798945	-0.0386144	5.37	33891.3
WP_002868762.1	Peptidyl-prolyl cis-trans isomerase	slyD	0.573958	0.0324072	4.81	20326.6
WP_002868763.1	TolB protein, putative	tolB	0.438217	-0.126861	7.92	42838.3
WP_002868766.1	ATP synthase gamma chain (ATP synthase F1 sector gamma subunit)	atpG	0.300092	0.22125	6.73	33680.8
WP_002868767.1	Hypothetical protein	CJJ81176_0128	0.67838	0.0274231	8.96	41291.3
WP_002868775.1	Cytokinin riboside 5'-monophosphate phosphoribohydrolase	CJJ81176_0091	0.212249	-0.115946	5.38	22764.2
WP_002868787.1	Elongation factor G (EF-G)	fusA	0.158143	-0.19782	5.07	76745.3
WP_002868797.1	Phosphomethylpyrimidine synthase	thiC	0.249915	-0.135373	5.64	47536.8
WP_002868799.1	Amino acid ABC transporter substrate-binding protein	CJJ81176_0836	0.808226	0.0318843	9.03	28862.6
WP_002868801.1	UDP-N-acetylglucosamine pyrophosphorylase	glmU	0.0739463	-0.150086	6.3	47995.4
WP_002868807.1	Na+/H+ antiporter family protein	CJJ81176_0849	0.432082	0.128561	8.63	60204.5
WP_002868808.1	Oxidoreductase, short chain dehydrogenase/reductase family	CJJ81176_0850	0.716178	0.0518805	6.21	28005.2
WP_002868809.1	Ankyrin repeat protein	CJJ81176_0851	0.696512	0.0553506	5.38	44387.2
WP_002868810.1	Aconitate hydratase B	acnB	0.642305	-0.0504885	5.89	92685.2
WP_002868813.1	Methionine--tRNA ligase	metS	0.0887523	0.19767	6.6	72212.1
WP_002868830.1	2,3,4,5-tetrahydropyridine-2,6-dicarboxylate N-succinyltransferase	CJJ81176_1592	0.457411	0.13421	5.78	42360.9
WP_002868831.1	Iron-sulfur cluster carrier protein	mrp	0.494093	-0.0575423	5.48	40135.5
WP_002868832.1	ATP-sulfurylase family protein	CJJ81176_1596	0.0561352	-0.160231	6.33	44433.2
WP_002868834.1	Hypothetical protein	CJJ81176_1600	0.673048	-0.0445511	6.16	28716.5
WP_002868854.1	Serine endoprotease DegQ, serine protease Do	htrA	0.414423	-0.0570927	8.97	51016
WP_002868857.1	Hypothetical protein	CJJ81176_1232	0.164871	-0.137396	9.19	92145.8
WP_002868859.1	Peptidase, M23/M37 family	CJJ81176_1228	0.327473	0.160459	8.77	41704.3
WP_002868865.1	S-ribosylhomocysteine lyase	luxS	0.856128	-0.0444163	5.94	18257.2
WP_002868868.1	Hypothetical protein	CJJ81176_1657	0.113996	-0.180699	5.92	16280
WP_002868878.1	Methionine aminopeptidase (MAP)	map	0.740013	0.0491957	6.45	27413.8
WP_002868884.1	Transketolase	tkt	0.230591	-0.107333	5.96	69611.4
WP_002868885.1	Geranyltranstransferase	ispA	0.511244	-0.0671341	5.73	31695.7
WP_002868898.1	Hypothetical protein	CJJ81176_0620	0.0673783	-0.06107	5.33	16431.4
WP_002868915.1	UvrABC system protein A	uvrA	0.350261	0.0471927	8.62	105605
WP_002868921.1	RND efflux system, outer membrane lipoprotein CmeC	cmeC	0.0320852	0.252955	5.07	53053.3
WP_002868922.1	Efflux pump membrane transporter	cmeB	0.321135	0.123728	6.48	113963
WP_002868923.1	RND efflux system, membrane fusion protein CmeA	cmeA	0.000530574	0.430914	7.92	37289.2
WP_002868939.1	Peptidase, M23/M37 family	CJJ81176_0166	0.593167	-0.0854764	8.18	51739.3
WP_002868940.1	Acetyl-coenzyme A carboxylase carboxyl transferase subunit beta	accD	0.293941	-0.161526	8.12	31004.8
WP_002868941.1	membrane protein [Campylobacter jejuni], hypothetical protein	CJJ81176_0159	0.579295	0.02502	8.65	33706.2
WP_002868949.1	General glycosylation pathway protein	pglE	0.373365	-0.311548	6.24	43668.2
WP_002868952.1	Cell division protein FtsH	ftsH	0.639657	0.0468987	5.62	71019.6
WP_002868959.1	Protein translocase subunit SecA	secA	0.963897	0.00293372	5.63	98076.2
WP_002868967.1	Gamma-glutamyltransferase	ggt	0.92254	0.0187509	7.16	60330.5
WP_002868973.1	Hypothetical protein	CJJ81176_0072	0.256319	0.156993	8.48	26441.2
WP_002868981.1	Ribonucleoside-diphosphate reductase	nrdA	0.584033	-0.0324935	5.39	90035.8
WP_002868987.1	Hypothetical protein	CJJ81176_0034	0.761789	-0.0298068	6.19	68302.2
WP_002868993.1	Homoserine O-acetyltransferase	metX	0.434527	0.0391419	5.96	46723.9
WP_002868994.1	Hypothetical protein	CJJ81176_0021	0.0317619	-0.238139	6.21	21262.5
WP_002869012.1	Phosphoheptose isomerase	gmhA-1	0.395767	0.156945	5.96	20020.1
WP_002869033.1	Peptidase, U32 family	CJJ81176_0724	0.205378	0.167444	7.15	47286
WP_002869043.1	Oligoendopeptidase F	pepF	0.0701058	-0.144355	6.25	67340.7
WP_002869045.1	methionine adenosyltransferase	metK	0.204687	-0.0988491	5.45	44231.3
WP_002869047.1	Phosphomethylpyrimidine kinase	thiD	0.191058	-0.177811	5.9	29242.8
WP_002869054.1	Saccharopine dehydrogenase	CJJ81176_0208	0.611909	0.117505	5.39	45076.8
WP_002869061.1	Peptide deformylase (PDF)	def	0.142575	-0.557158	5.73	20579.8
WP_002869063.1	Trigger factor (TF)	tig	0.254508	-0.0797007	5.6	51017.7
WP_002869077.1	GMP synthase [glutamine-hydrolyzing]	guaA	0.738994	0.0519508	6.07	56918.6
WP_002869081.1	Polyribonucleotide nucleotidyltransferase	pnp	0.0845519	0.132358	5.33	79122.8
WP_002869087.1	Nickel-dependent hydrogenase large subunit	hydB	0.600745	0.0271298	6.26	63577.5
WP_002869093.1	UDP-N-acetylglucosamine 4,6-dehydratase (inverting)	flmA	0.184935	0.110823	8.43	37359.8
WP_002869099.1	AccP (Acyl carrier protein, putative)	CJJ81176_1320	0.198126	-0.122205	4.33	8535.81
WP_002869130.1	Adenylosuccinate lyase (ASL)	purB-2	0.124104	0.114112	8.17	51323.8
WP_002869139.1	Hypothetical protein	CJJ81176_1417	0.973823	-0.00382257	5.76	90202.4
WP_002869141.1	Putative methyltransferase	CJJ81176_1419	0.289666	-0.0541208	6.26	29592.7
WP_002869146.1	Aminofutalosine synthase MqnE	CJJ81176_1370	0.0410734	-0.148104	8.61	41201.5
WP_002869157.1	CjaA protein	cjaA	0.202527	-0.167532	5.38	29040
WP_002869159.1	Oxaloacetate decarboxylase, alpha subunit, putative	CJJ81176_0940	0.358791	-0.0413418	5.29	65889.6
WP_002869160.1	Argininosuccinate lyase (ASAL)	argH	0.396649	0.150337	5.53	51733.8
WP_002869161.1	Ribosome-binding ATPase YchF	ychF	0.0632759	0.415869	5.28	40697.5
WP_002869162.1	Leucyl aminopeptidase	CJJ81176_0936	0.012858	0.277957	8.69	53710.2
WP_002869165.1	4-methyl-5B-hydroxyethyl)-thiazole monophosphate biosynthesis enzyme	thiJ	0.607679	0.115245	5.02	20152.6
WP_002869166.1	Phenylalanine--tRNA ligase beta subunit	pheT	0.352964	0.0335455	5.18	87437.7
WP_002869168.1	Ribosomal protein S1	rpsA	0.0467605	0.0857947	5.44	62713.7
WP_002869169.1	D-3-phosphoglycerate dehydrogenase	serA	0.325543	-0.0911397	5.9	57853.1
WP_002869179.1	Periplasmic nitrate reductase	napA	0.664749	-0.0548511	8.71	101752
WP_002869183.1	Sugar ABC transporter substrate-binding protein	kpsD	0.676197	-0.0394693	8.56	57977.1
WP_002869184.1	Deoxyuridine triphosphatase domain protein (Putative dUTPase)	CJJ81176_1444	0.842839	-0.0241114	4.96	26911.7
WP_002869199.1	Pyruvate-flavodoxin oxidoreductase	CJJ81176_1469	0.913398	0.0071984	6.01	131394
WP_002869202.1	Fibronectin-binding protein	cadF	0.704156	-0.0325423	5.63	34199.8
WP_002869206.1	Hypothetical protein	CJJ81176_1497	0.618873	0.0730329	5.3	21253.6
WP_002869207.1	Methyl-accepting chemotaxis protein	CJJ81176_1498	0.351802	0.0270866	5.02	77211.1
WP_002869208.1	Sulfur carrier protein FdhD	fdhD	0.989085	0.002133	5.75	28609.1
WP_002869222.1	Peptide ABC transporter substrate-binding protein	CJJ81176_1569	0.949079	-0.0182926	6.52	58803.2
WP_002869237.1	Oxidoreductase, putative	CJJ81176_0439	0.727029	-0.0510713	8.76	63658.8
WP_002869244.1	Alanine--tRNA ligase	alaS	0.202113	0.147113	5.89	94785.9
WP_002869256.1	N-acetyl-gamma-glutamyl-phosphate reductase (AGPR)	argC	0.159168	-0.186751	6.67	38901.8
WP_002869266.1	Acetyl-coenzyme A carboxylase carboxyl transferase subunit alpha	accA	0.426776	-0.0469265	5.56	34408.4
WP_002869282.1	Inositol-1-monophosphatase	cysQ	0.106565	0.341525	5.54	29017.2
WP_002869285.1	Citrate synthase	gltA	0.298794	0.121251	6.47	47998
WP_002869288.1	DNA topoisomerase 1	topA	0.887693	-0.0203173	9.03	79169.3
WP_002869292.1	50S ribosomal protein L2	rplB	0.351158	-0.0777854	10.36	30448.4
WP_002869302.1	Replicative DNA helicase	dnaB	0.778172	0.0697096	5.51	51849.6
WP_002869304.1	Flagellar protein FliS	fliS	0.124248	0.216228	5.22	14777.7
WP_002869305.1	Flagellar hook-associated protein 2 (HAP2)	fliD	0.604353	-0.0770493	4.85	69758.3
WP_002869306.1	3-octaprenyl-4-hydroxybenzoate carboxy-lyase, putative	CJJ81176_0571	0.481935	0.224247	5.66	69179.4
WP_002869309.1	2-oxoglutarate:acceptor oxidoreductase, beta subunit	oorB	0.591349	-0.0251056	7.99	31207.6
WP_002869310.1	Succinate--CoA ligase [ADP-forming] subunit beta	sucC	0.29235	-0.114822	5.61	41742.2
WP_002869311.1	NADP-dependent isocitrate dehydrogenase	icd	0.724624	-0.0146404	6.85	86370
WP_002869314.1	Chaperone protein HtpG (Heat shock protein HtpG)	htpG	0.10962	-0.0821827	5.09	69624.4
WP_002869317.1	Carboxyl-terminal protease	ctpA	0.219042	0.075913	8.23	48949.2
WP_002869320.1	Cytochrome c552	nrfA	0.487017	-0.18878	6.55	69225.5
WP_002869326.1	Hypothetical protein	CJJ81176_1344	0.0567975	0.234598	7.11	52461.9
WP_002869334.1	Nucleotide phosphoribosyltransferase, putative	CJJ81176_1373	0.875395	-0.0387054	5.25	17016.8
WP_002869354.1	Aspartate--tRNA (Asp/Asn) ligase	aspS	0.203261	-0.0586806	5.5	66079.7
WP_002869360.1	Hydrogenase expression/formation protein	hypD	0.484096	0.122433	8.59	40261.1
WP_002869362.1	Hypothetical protein	CJJ81176_0650	0.363092	0.133362	5.45	59390.2
WP_002869372.1	Chaperone protein DnaK (HSP70)	dnaK	0.0234641	-0.160546	4.97	67444.5
WP_002869381.1	UDP-glucose 4-epimerase GalE	galE	0.0506749	-0.100591	5.72	36745.9
WP_002869408.1	GDP-mannose 4,6-dehydratase	wcbK	0.974194	-0.00344509	6.13	39256.8
WP_002869409.1	GDP-L-fucose synthase	fcl	0.863494	-0.037944	8.57	40407.7
WP_002869424.1	Arylsulfate sulfotransferase, degenerate	CJJ81176_0882	0.258553	0.39022	6.74	66697
WP_002869430.1	High affinity branched-chain amino acid ABC transporter, ATP-binding protein	livG	0.217667	0.273622	7.06	28769.4
WP_002871921.1	Biotin sulfoxide reductase	CJJ81176_0291	0.570042	-0.0833188	8.52	93301.6
WP_002871986.1	Phosphoglycerate kinase	pgk	0.299396	0.131043	6.06	43619.5
WP_002882286.1	Cysteine desulfurase, putative	CJJ81176_0265	0.986058	0.00164993	5.83	43102.2
WP_002886243.1	Major antigenic peptide PEB3	CJJ81176_0315	0.577852	-0.0442261	9.35	25411.9
WP_002911284.1	D-isomer specific 2-hydroxyacid dehydrogenase family protein	CJJ81176_0397	0.384533	-0.0289294	6.34	34910.5
WP_002922487.1	Hypothetical protein	CJJ81176_1559	0.272702	0.121086	4.94	26401.3
WP_002922676.1	Hypothetical protein	CJJ81176_0275	0.849424	0.0175244	5.3	31935.7
WP_004297946.1	Thiol:disulfide interchange protein DsbA/DsbL	CJJ81176_0883	0.801353	0.0200856	6.58	22128
WP_009881324.1	DNA polymerase III subunit beta	dnaN	0.596851	0.0207078	5.62	40965.1
WP_009881354.1	Glutamate synthase, large subunit	gltB	0.511458	-0.166818	6.87	166604
WP_009881803.1	Methyl-accepting chemotaxis protein	CJJ81176_0180	0.426738	0.0902993	4.97	72362.2
WP_009881850.1	Iron ABC transporter, periplasmic iron-binding protein	CJJ81176_0211	0.0129266	-0.187063	8.39	35555.4
WP_009881974.1	Methyl-accepting chemotaxis protein	CJJ81176_0289	0.663031	0.0997686	4.94	72831.4
WP_009881977.1	Putative cytochrome C-type haem-binding periplasmic protein	CJJ81176_0292	0.914913	0.00754179	9.5	22041.7
WP_009881984.1	Chemotaxis protein CheA	cheA	0.191019	-0.0673473	4.88	85221.4
WP_009882121.1	Serine--tRNA ligase	serS	0.948831	-0.00857468	5.63	46530.1
WP_009882129.1	Hypothetical protein	CJJ81176_0420	0.825891	0.017069	9.02	22349.7
WP_009882139.1	Serine hydroxymethyltransferase (SHMT)	glyA	0.102537	-0.10306	6.06	45838.6
WP_009882143.1	Hypothetical protein	CJJ81176_0428	0.0241625	-0.128945	5.75	30762.6
WP_009882150.1	Lipoprotein, putative	CJJ81176_0430	0.714092	0.0280112	5.02	31299.8
WP_009882250.1	ATP-dependent chaperone protein ClpB	clpB	0.0740214	0.189523	5.47	95547.7
WP_009882282.1	Pyridine nucleotide-disulphide oxidoreductase family protein	CJJ81176_0584	0.323608	0.0538121	5.93	33776.6
WP_009882359.1	ATP-dependent protease ATPase subunit HslU (Unfoldase HslU)	hslU	0.434181	-0.075845	5.84	49778.5
WP_009882368.1	Acetate kinase	ackA	0.180911	-0.0894379	6.08	43994.5
WP_009882372.1	Peptidyl-prolyl cis-trans isomerase D, homolog	CJJ81176_0717	0.314385	0.0592711	5.56	57585.3
WP_009882434.1	Hypothetical protein	CJJ81176_0797	0.445117	0.0688051	9.07	39346.6
WP_009882621.1	Hypothetical protein	CJJ81176_1016	0.660483	0.0312952	8.91	18503.2
WP_009882648.1	Branched-chain amino acid ABC transporter substrate-binding protein	CJJ81176_1038	0.46154	0.0886228	8.24	37979.5
WP_009882673.1	Isoleucine--tRNA ligase	ileS	0.145364	-0.129076	5.75	105296
WP_009882704.1	ATP-dependent Clp protease, ATP-binding subunit ClpA	clpA	0.52681	0.0515641	7.64	80417.7
WP_009882771.1	L-lactate dehydrogenase	ldh	0.239536	0.358702	7.01	34339.6
WP_009882781.1	Hypothetical protein	CJJ81176_1185	0.241264	0.236968	5.75	50460.4
WP_009882805.1	Cyclopropane-fatty-acyl-phospholipid synthase, putative	CJJ81176_1198	0.125548	0.234874	6.3	45667.7
WP_009882807.1	Ubiquinol--cytochrome c reductase, cytochrome c1 subunit	petC	0.254426	-0.0614694	5.85	41573.7
WP_009882848.1	Major outer membrane protein	porA	0.109847	0.178368	4.62	43609
WP_009882858.1	Tyrosine--tRNA ligase	tyrS	0.920965	0.0225107	6.31	45376.1
WP_009882865.1	Hypothetical protein	CJJ81176_1306	0.0598021	-0.13678	9.22	29172.2
WP_009882934.1	Phosphomannomutase/phosphoglucomutase	algC	0.588063	-0.0724254	5.26	51915.6
WP_009883026.1	Molybdopterin molybdenumtransferase MoeA	CJJ81176_1511	0.478503	-0.133386	6.29	44078.4
WP_009883056.1	NADH-quinone oxidoreductase subunit H	nuoH	0.701343	-0.0480209	5.54	36689
WP_009883169.1	Flagellar hook protein FlgE	flgE	0.905272	0.0323664	5.14	89446.5
WP_010790823.1	Cell division protein FtsA	ftsA	0.319127	0.0958568	5.12	50508.5
WP_010790856.1	Hypothetical protein	CJJ81176_0462	0.349157	0.263129	8.88	15661.3
WP_011117555.1	DUF1738 domain-containing protein, conserved hypothetical protein	Cjp08	0.118128	-0.427628	9.24	33335.8
WP_011117558.1	DNA topoisomerase I (TopA)	topA	0.380351	-0.123262	6.13	75710.2
WP_011117560.1	Single-stranded DNA-binding protein (SSB)	ssb	0.500651	0.125091	4.88	17446.4
WP_011799393.1	Cpp45	CJJ81176_pVir0030	0.224685	-0.205712	8.23	27956.4
WP_011812681.1	Type II asparaginase	ansA	0.989211	0.00206614	7.22	34875.1
WP_011812712.1	DNA-directed RNA polymerase subunit beta	rpoB	0.994301	0.000235017	6.24	155944
WP_011812788.1	Flagellin B	flaB	0.755735	-0.0553437	5.54	59732.4
WP_011812789.1	Flagellin A	flaA	0.79869	0.0527334	5.61	59543.1
WP_011812790.1	Enterochelin ABC transporter substrate-binding protein	CJJ81176_1354	0.755949	0.156952	8.36	34066.1
WP_011812805.1	Oxidoreductase, putative	CJJ81176_1508	0.820491	0.0446377	7.17	56663.4
WP_024088040.1	SAM-dependent methyltransferase	CJJ81176_1418	0.696251	0.0374604	7.63	30280.4
WP_024088065.1	Methyl-accepting chemotaxis protein	CJJ81176_0046	0.449767	0.0561442	5.34	65953.3
WP_072225850.1	Thiaminase II	CJJ81176_0466	0.445969	0.104073	5.58	25873.5
WP_079254180.1	ATP-dependent Clp protease ATP-binding subunit ClpX	clpX	0.357403	0.0615488	5.21	45901.8
WP_079254183.1	Phosphate acetyltransferase	pta	0.714692	-0.0608453	6.26	57547.4
WP_079254186.1	Nitrate reductase cytochrome c-type subunit	napB	0.391102	-0.0611094	5.7	16902.9
WP_079254193.1	Ferrous iron transporter A	CJJ81176_1295	0.970588	0.00210271	5.48	43213.5
WP_079254195.1	Formate dehydrogenase, alpha subunit, selenocysteine-containing	fdhA	0.974035	-0.00728912	6.09	83163
YP_063448.1	Cpp3, hypothetical protein	---	0.0521593	0.435854	5.72	22127.2

## Sheet: Table S5 
Table S5. List of virulence-associated proteins in OMV isolated from C. jejuni 81-176 in response to ox-bile, predicted by MP3 software
NCBI accession	Protein name	Gene name	Unique peptides	Confidence score	Anova (p)	Fold change	Pi	MW (Da)	Expression by bile
WP_002778629.1	Thioredoxin	trx	7	63.7394	0.446228	1.18855	4.54	11337	unaltered
WP_002805290.1	Fagellar basal body rod modification protein FlgD	flgD	2	23.8551	0.101942	1.80621	4.3	31072.9	unaltered
WP_002851335.1	Tungstate ABC transporter substrate-binding protein, putative	CJJ81176_1525	8	57.1741	0.804794	1.06342	9.18	28118.3	unaltered
WP_002851617.1	Peptidoglycan-associated lipoprotein Omp18	CJJ81176_0148	7	78.0309	0.148253	1.5834	6.31	17828.9	unaltered
WP_002851847.1	Cytolethal distending toxin, subunit B	cdtB	6	50.2914	0.00676536	2.72586	6.58	27131.6	decreased
WP_002851967.1	Cytolethal distending toxin, subunit C	cdtC	6	67.8221	9.33e-05	2.98976	4.31	19139.9	decreased
WP_002852021.1	Cytolethal distending toxin subunit A	cdtA	7	74.0479	0.00615129	2.51516	6.35	27605.4	decreased
WP_002852227.1	RlpA-like lipoprotein	rlpA	7	59.8245	0.00383072	3.43529	9.36	28335.5	decreased
WP_002852246.1	5-hydroxyisourate hydrolase (HIU hydrolase)	CJJ81176_0738	8	72.4453	0.150153	1.4828	6.85	13727.5	unaltered
WP_002852762.1	Cytochrome c553	cyf	10	98.0731	0.327409	1.27341	8.92	8934.32	unaltered
WP_002852972.1	Lipoprotein, putative	CJJ81176_1045	4	52.3586	0.981209	1.02313	5.53	16109.2	unaltered
WP_002853247.1	Hypothetical protein	CJJ81176_1732	3	30.8738	0.197944	1.46808	9.27	13075.4	unaltered
WP_002853905.1	Branched-chain amino acid ABC transporter substrate-binding protein	CJJ81176_1037	6	54.2694	0.141323	2.13056	8.7	37988.3	unaltered
WP_002854219.1	Antioxidant, AhpC/Tsa family	CJJ81176_0356	9	77.4531	6.13e-06	6.41912	5.66	21947.1	increased
WP_002854351.1	UPF0323 lipoprotein	CJJ81176_0395	5	42.4826	0.293991	1.79838	5.51	18205.8	unaltered
WP_002855574.1	Competence protein ComEA, DUF655 domain-containing protein	comEA	5	39.509	0.0868673	2.49312	8.97	6777.86	unaltered
WP_002855861.1	Hypothetical protein	CJJ81176_1382	17	142.994	0.50468	1.18729	8.59	24890.3	unaltered
WP_002855890.1	Methyl-accepting chemotaxis protein	CJJ81176_1128	12	117.915	0.0472014	2.51894	5.73	48302.4	decreased
WP_002856411.1	ABC transporter substrate-binding protein	CJJ81176_1604	4	28.9568	0.0245083	2.92633	9.52	30136.4	increased
WP_002856712.1	Probable thiol peroxidase	tpx	8	116.789	0.00274583	1.91972	5.13	18428.3	unaltered
WP_002856929.1	Hypothetical protein	CJJ81176_0729	11	83.3069	0.382493	1.69603	5.6	27739.8	unaltered
WP_002857015.1	MetQ/NlpA family ABC transporter substrate-binding protein	CJJ81176_0792	3	23.3973	0.548394	1.51088	7.92	26681.8	unaltered
WP_002857300.1	Hypothetical protein	CJJ81176_0187	12	96.6997	0.195405	1.52558	7.66	30502.2	unaltered
WP_002857583.1	Hypothetical protein	CJJ81176_0188	6	39.3361	0.177505	2.8368	5.12	35439.2	unaltered
WP_002857612.1	YceI family member	CJJ81176_0443	17	152.132	0.092462	1.65408	7.98	18850.3	unaltered
WP_002857751.1	Hypothetical protein	CJJ81176_0127	25	244.534	0.0757892	1.86759	5.39	47329.8	unaltered
WP_002858739.1	Cation ABC transporter, periplasmic cation-binding protein	CJJ81176_0179	2	16.4271	0.0133601	2.06123	6.28	32295.8	increased
WP_002865903.1	Amino acid ABC transporter, periplasmic amino acid-binding protein PEB1	pebA	13	119.992	0.590777	1.1366	7.93	25439.3	unaltered
WP_002866741.1	Outer membrane protein assembly factor BamA, OMP85 family	CJJ81176_0164	19	179.574	0.101323	1.83591	5.57	83167.9	unaltered
WP_002867836.1	CjaC protein	cjaC	15	101.558	0.942569	1.05546	5.5	25669	unaltered
WP_002868750.1	Flagellar M-ring protein FliF	fliF	5	49.4685	0.00277067	1.81134	5.05	62617	unaltered
WP_002868763.1	Translocation protein TolB, putative	tolB	31	310.934	0.104103	1.75655	7.92	42838.3	unaltered
WP_002868764.1	Energry transducer TonB	CJJ81176_0146	6	46.7034	0.242459	1.28822	5.84	29209.1	unaltered
WP_002868767.1	Hypothetical protein	CJJ81176_0128	10	100.455	0.466142	1.76326	8.96	41291.3	unaltered
WP_002868799.1	Amino acid ABC transporter substrate-binding protein	CJJ81176_0836	7	93.8897	0.470048	1.71407	9.03	28862.6	unaltered
WP_002868809.1	Ankyrin repeat protein	CJJ81176_0851	9	102.198	0.0383746	2.35542	5.38	44387.2	decreased
WP_002868835.1	TonB-dependent heme receptor	chuA	37	387.735	0.00997267	2.07974	5.61	77495.1	decreased
WP_002868868.1	Hypothetical protein	CJJ81176_1657	1	6.2344	0.228177	1.31988	5.92	16280	unaltered
WP_002868898.1	Hypothetical protein	CJJ81176_0620	6	41.9681	0.478612	1.12216	5.33	16431.4	unaltered
WP_002868919.1	Hypothetical protein	CJJ81176_0376	6	58.6253	0.437	1.17292	9.08	31108.9	unaltered
WP_002868921.1	RND efflux system, outer membrane lipoprotein CmeC	cmeC	19	184.227	0.0288917	1.89567	5.07	53053.3	unaltered
WP_002868923.1	RND efflux system, membrane fusion protein CmeA	cmeA	5	42.0365	0.0218898	3.54658	7.92	37289.2	increased
WP_002868960.1	Hypothetical protein	CJJ81176_0968	2	10.4411	0.231701	1.33171	5.04	27955.8	unaltered
WP_002869183.1	Sugar ABC transporter substrate-binding protein	kpsD	18	163.71	0.515065	1.16138	8.56	57977.1	unaltered
WP_002869196.1	Flagellar hook-associated protein FlgK	CJJ81176_1459	18	118.099	0.255248	1.36618	4.73	67142.1	unaltered
WP_002869202.1	Fibronectin-binding protein	cadF	20	184.688	0.0495701	2.07628	5.63	34199.8	decreased
WP_002869237.1	Oxidoreductase, putative	CJJ81176_0439	21	158.598	0.113745	1.66202	8.76	63658.8	unaltered
WP_002869305.1	Flagellar hook-associated protein 2 (HAP2)	fliD	14	176.761	0.0845895	1.72499	4.85	69758.3	unaltered
WP_002869315.1	Hypothetical protein	CJJ81176_0543	6	34.0538	0.127229	1.96895	5.31	42340.1	unaltered
WP_002869424.1	Arylsulfate sulfotransferase, degenerate	CJJ81176_0882	28	259.334	0.634019	1.06958	6.74	66697	unaltered
WP_002880964.1	Endolytic transglycosylase MltG	CJJ81176_0554	3	15.2499	0.680835	1.00359	9.5	41629.5	unaltered
WP_004297946.1	Thiol:disulfide interchange protein DsbA/DsbL	CJJ81176_0883	8	74.8527	0.741354	1.20297	6.58	22128	unaltered
WP_009882143.1	Hypothetical protein	CJJ81176_0428	10	96.0499	0.0884406	1.59553	5.75	30762.6	unaltered
WP_009882150.1	Lipoprotein, putative	CJJ81176_0430	20	192.737	0.49715	1.18636	5.02	31299.8	unaltered
WP_009882162.1	Hypothetical protein	CJJ81176_0441	3	41.1736	0.241897	1.42382	4.9	26833	unaltered
WP_009882286.1	DUF2860 domain-containing protein	CJJ81176_0586	8	95.9534	0.932617	1.08888	5.12	32846.3	unaltered
WP_009882434.1	Hypothetical protein	CJJ81176_0797	14	104.581	0.364483	1.2069	9.07	39346.6	unaltered
WP_009882608.1	Surface-exposed lipoprotein	jlpA	9	83.9929	0.357655	1.42336	4.8	42214.6	unaltered
WP_009882621.1	Hypothetical protein	CJJ81176_1016	23	243.773	0.0915281	1.57561	8.91	18503.2	unaltered
WP_009882648.1	Branched-chain amino acid ABC transporter substrate-binding protein	CJJ81176_1038	11	96.7752	0.420956	1.26002	8.24	37979.5	unaltered
WP_009882781.1	Hypothetical protein	CJJ81176_1185	24	259.4	0.0652065	1.95929	5.75	50460.4	unaltered
WP_009882848.1	Major outer membrane protein	porA	77	774.882	0.118938	1.70028	4.62	43609	unaltered
WP_009883169.1	Flagellar hook protein FlgE	flgE	32	304.051	0.139446	1.48822	5.14	89446.5	unaltered
WP_011117549.1	VirB9, hypothetical protein	virB9	7	38.705	0.0071636	1.46848	8.28	38587.6	unaltered
WP_011117555.1	DUF1738 domain-containing protein, conserved hypothetical protein	Cjp08	13	113.506	0.326827	1.90148	9.24	33335.8	unaltered
WP_011117573.1	Hypothetical protein	Cjp27	9	90.099	0.035438	1.78315	9.01	24787.2	unaltered
WP_011117589.1	Hypothetical protein	Cjp48	6	78.7658	0.0228605	2.02546	8.85	15019.4	decreased
WP_011187234.1	Cpp23, hypothetical protein	CJJ81176_pTet0018	4	36.974	0.733061	1.07016	7.67	7474.24	unaltered
WP_011812788.1	Flagellin B	flaB	11	827.557	0.917772	1.03969	5.54	59732.4	unaltered
WP_011812789.1	Flagellin A	flaA	8	1115.64	0.789118	1.09238	5.61	59543.1	unaltered
WP_030123215.1	TonB-dependent receptor	CJJ81176_0471	25	202.822	0.0562335	1.92449	6.74	79205	unaltered
WP_079254193.1	Ferrous iron transporter A	CJJ81176_1295	32	379.018	0.145429	1.68166	5.48	43213.5	unaltered
YP_063448.1	Cpp3, hypothetical protein	---	10	81.1889	0.0740506	2.1811	5.72	22127.2	unaltered

## Sheet: Table S6
Table S6. List of C. jejuni known virulent proteins identified in OMV isolated from C. jejuni 81-176 in response to ox-bile
NCBI accession	Protein name	Gene name	Unique peptides	Confidence score	Anova (p)	Fold change	Pi	MW (Da)	Expression by bile
WP_002869202.1	Fibronectin-binding protein	cadF	20	184.688	0.0495701	2.07628	5.63	34199.8	OMV-U
WP_002852021.1	Cytolethal distending toxin subunit A	cdtA	7	74.0479	0.00615129	2.51516	6.35	27605.4	OMV-U
WP_002851847.1	Cytolethal distending toxin, subunit B	cdtB	6	50.2914	0.00676536	2.72586	6.58	27131.6	OMV-U
WP_002851967.1	Cytolethal distending toxin, subunit C	cdtC	6	67.8221	9.33e-05	2.98976	4.31	19139.9	OMV-U
WP_002857365.1	Chemotaxis protein CheV	cheV	15	125.984	0.755217	1.11236	4.92	35844.2	OMV-U
WP_002868835.1	TonB-dependent heme receptor	chuA	37	387.735	0.00997267	2.07974	5.61	77495.1	OMV-U
WP_002869157.1	CjaA protein	cjaA	13	130.314	0.448267	1.10195	5.38	29040	OMV-B
WP_002867836.1	CjaC protein	cjaC	15	101.558	0.942569	1.05546	5.5	25669	OMV-B
WP_002886243.1	Major antigenic peptide PEB3	CJJ81176_0315	23	252.787	0.0644744	1.55994	9.35	25411.9	OMV-U
WP_002856774.1	Peptidyl-prolyl cis-trans isomerase, major antigenic peptide PEB4	CJJ81176_0624	30	298.973	0.0295833	2.22839	9.09	28346.5	OMV-U
WP_002856943.1	Major antigenic peptide PEB2	CJJ81176_0799	17	159.14	0.709039	1.04725	9.41	25619.8	OMV-U
WP_002868923.1	RND efflux system, membrane fusion protein CmeA	cmeA	5	42.0365	0.0218898	3.54658	7.92	37289.2	OMV-B
WP_002868921.1	RND efflux system, outer membrane lipoprotein CmeC	cmeC	19	184.227	0.0288917	1.89567	5.07	53053.3	OMV-U
WP_002869317.1	Carboxyl-terminal protease	ctpA	22	189.248	0.0195974	1.86778	8.23	48949.2	OMV-U
WP_011812789.1	Flagellin A	flaA	8	1115.64	0.789118	1.09238	5.61	59543.1	OMV-B
WP_011812788.1	Flagellin B	flaB	11	827.557	0.917772	1.03969	5.54	59732.4	OMV-B
WP_002858047.1	Molecular chaperone GroEL	groEL	51	487.022	0.331091	1.48922	5.02	57970.6	OMV-B
WP_002869314.1	Chaperone protein HtpG (Heat shock protein HtpG)	htpG	19	152.113	0.0286143	2.11528	5.09	69624.4	OMV-U
WP_002868854.1	Serine endoprotease DegQ, serine protease Do	htrA	57	693.837	0.0461996	1.68958	8.97	51016	OMV-U
WP_009882608.1	Surface-exposed lipoprotein	jlpA	9	83.9929	0.357655	1.42336	4.8	42214.6	OMV-U
WP_002869183.1	Sugar ABC transporter substrate-binding protein	kpsD	18	163.71	0.515065	1.16138	8.56	57977.1	OMV-U
WP_002865903.1	Amino acid ABC transporter, periplasmic amino acid-binding protein PEB1	pebA	13	119.992	0.590777	1.1366	7.93	25439.3	OMV-U
WP_002865902.1	Polar amino acid ABC transporter ATP-binding protein	pebC	2	11.3814	0.194762	1.41977	8.74	27214.7	OMV-U

## Sheet: Table S7
Table S7. List of proteins expressed exclusively in one condition, detected in the OMVs isolated from C. jejuni 81-176 in response to ox-bile, identified by LC-ESI-MS/MS
NCBI accession	Protein name	Gene name	Unique peptides	Confidence score	Anova (p)	Fold change	Pi	MW (Da)	Subcellular localization	COG description	Virulence prediction	Description
WP_002825273.1	Co-chaperone GroES	groES	1	12.0756	0.0114206	9.08076	5.38	9458.03	Cytoplasmic	Posttranslational modification, protein turnover, chaperones	not-virulent	OMV-B
WP_002851306.1	Cbb3-type cytochrome c oxidase subunit	ccoP	2	11.0177	0.00411859	4.05044	5.04	31161.6	Periplasmic	Energy production and conversion	not-virulent	OMV-B
WP_002851421.1	UTP--glucose-1-phosphate uridylyltransferase	galU	2	12.4407	6.6e-09	Infinity	5.03	30522.2	Cytoplasmic	Cell wall/membrane/envelope biogenesis	not-virulent	OMV-B
WP_002854831.1	Acyl carrier protein (ACP)	acpP	2	19.4935	0.0553712	13.9981	4.04	8597.84	Cytoplasmic	Multiple classes	not-virulent	OMV-B
WP_002856483.1	ADP-L-glycero-D-manno-heptose-6-epimerase	waaD	3	30.9242	0.000211361	57.1358	5.94	36065.1	Cytoplasmic	Multiple classes	not-virulent	OMV-B
WP_002868630.1	Hypothetical protein	CJJ81176_1104	1	7.418	3.19e-06	Infinity	4.87	13863.5	Unknown	Cell wall/membrane/envelope biogenesis	not-virulent	OMV-B
WP_002868762.1	Peptidyl-prolyl cis-trans isomerase	slyD	5	37.2827	0.00404706	14.6635	4.81	20326.6	Cytoplasmic	Posttranslational modification, protein turnover, chaperones	not-virulent	OMV-B
WP_002868801.1	UDP-N-acetylglucosamine pyrophosphorylase	glmU	2	20.8212	0.000537322	67.3748	6.3	47995.4	Cytoplasmic	Cell wall/membrane/envelope biogenesis	not-virulent	OMV-B
WP_002869335.1	VacJ family lipoprotein	CJJ81176_1374	1	5.4299	0.0298532	6.88816	5.23	24189.3	OuterMembrane	Cell wall/membrane/envelope biogenesis	not-virulent	OMV-B
WP_009881974.1	Methyl-accepting chemotaxis protein	CJJ81176_0289	3	99.6696	0.0012709	25.4122	4.94	72831.4	CytoplasmicMembrane	Multiple classes	involved in virulence	OMV-B
WP_009881984.1	Chemotaxis protein CheA	cheA	6	42.1418	2.4e-06	49.2066	4.88	85221.4	Cytoplasmic	Multiple classes	not-virulent	OMV-B
WP_009882121.1	Serine--tRNA ligase	serS	6	70.5467	0.0111963	11.8265	5.63	46530.1	Cytoplasmic	Translation, ribosomal structure and biogenesis	not-virulent	OMV-B
WP_002779428.1	30S ribosomal protein S5	rpsE	3	16.4	0.0170681	7.43965	9.95	15796.4	Cytoplasmic	Translation, ribosomal structure and biogenesis	not-virulent	OMV-U
WP_002822505.1	Conserved domain protein	CJJ81176_1184	1	10.7148	0.08816	3.90207	8.09	5743.57	Unknown	Function unknown	involved in virulence	OMV-U
WP_002851566.1	50S ribosomal protein L29	rpmC	1	5.8407	0.000144262	111.601	10.06	7033.49	Cytoplasmic	Translation, ribosomal structure and biogenesis	not-virulent	OMV-U
WP_002851731.1	50S ribosomal protein L20	rplT	1	12.1857	0.000382596	4.38363	11.55	13801.4	Cytoplasmic	Translation, ribosomal structure and biogenesis	not-virulent	OMV-U
